# Supplementary material for: The causal relationship between gut microbiota and inflammatory dermatoses: a Mendelian randomization study
Source: Front Immunol. 2023 Sep 27;14:1231848. doi: 10.3389/fimmu.2023.1231848 (PMC10565349; doi:10.3389/fimmu.2023.1231848)
Supplement: Supplementary file 1 [file Table_1.xlsx]

## Sheet: Table S1
Table S1. Overview of the source of Inflammatory Skin Disease data.
GWAS ID	Year	Trait	Consortium	Sample size	Case	Control	Number of SNPs	Population
finn-b-L12_PSORIASIS	2021	Psoriasis	FinnGen biobank	216752	4510	212242	16380464	European
finn-b-L12_ROSACEA	2021	Rosacea	FinnGen biobank	212334	1195	211139	16380452	European
finn-b-L12_ATOPIC	2021	Atopic dermatitis	FinnGen biobank	205764	7021	198740	16380443	European
finn-b-L12_VITILIGO	2021	Vitiligo	FinnGen biobank	207613	131	207482	16380442	European
finn-b-L12_ACNE	2021	Acne	FinnGen biobank	212438	1299	211139	16380454	European
ieu-a-996	2014	Eczema	EAGLE	40835	10788	30047	11059641	European

## Sheet: Table S2
Table S2 Instrumental variables used in MR analysis of the association between gut microbiota and inflammatory dermatoses at a significance level of p < 5 × 10−8.
outcome	Bacterial taxa (exposure)	id.exposure	SNP	chr	effect_allele	other_allele	eaf	beta.exposure	beta.outcome	se.exposure	se.outcome	pval.exposure	pval.outcome	samplesize	R2
psoriasis	class Actinobacteria id.419	ebi-a-GCST90016908	rs182549	2	T	C	0.5973	-0.111489	0.0446	0.012066	0.1266	3.78966e-20	0.724399	14306	0.00597955
psoriasis	family Bifidobacteriaceae id.433	ebi-a-GCST90016929	rs182549	2	T	C	0.5973	-0.11707	0.0446	0.0126703	0.1266	5.94155e-20	0.724399	14306	0.00659319
psoriasis	family Bifidobacteriaceae id.433	ebi-a-GCST90016929	rs7322849	13	T	C	0.09223	0.110676	0.0078	0.0200996	0.2178	1.74032e-08	0.9713	14306	0.00205109
psoriasis	family Oxalobacteraceae id.2966	ebi-a-GCST90016943	rs4428215	3	G	A	0.2535	0.12561	0.1132	0.0230053	0.1422	4.87933e-08	0.4261	14306	0.00597154
psoriasis	family Peptostreptococcaceae id.2042	ebi-a-GCST90016946	rs61841503	10	G	A	0.1294	0.0919658	0.501	0.0161331	0.1849	9.80122e-09	0.00673008	14306	0.00190562
psoriasis	family Streptococcaceae id.1850	ebi-a-GCST90016952	rs11110281	12	T	C	0.0481	-0.130554	0.2733	0.0225943	0.2881	1.40136e-08	0.3429	14306	0.0015608
psoriasis	genus Allisonella id.2174	ebi-a-GCST90016963	rs602075	9	G	A	0.7366	-0.168974	0.0301	0.0296976	0.1404	3.56574e-08	0.8303	14306	0.0110794
psoriasis	genus Bifidobacterium id.436	ebi-a-GCST90016970	rs182549	2	T	C	0.5973	-0.119703	0.0446	0.0127294	0.1266	1.2782e-20	0.724399	14306	0.00689309
psoriasis	genus Bifidobacterium id.436	ebi-a-GCST90016970	rs7322849	13	T	C	0.09223	0.112428	0.0078	0.0201813	0.2178	1.08368e-08	0.9713	14306	0.00211654
psoriasis	genus Candidatus Soleaferrea id.11350	ebi-a-GCST90016976	rs830151	19	A	G	0.9402	-0.194561	0.5909	0.0347932	0.2609	4.25608e-08	0.0235201	14306	0.0042566
psoriasis	genus Enterorhabdus id.820	ebi-a-GCST90016992	rs11098863	4	A	T	0.5213	0.0966008	-0.1549	0.0162677	0.124	3.05647e-09	0.2118	14306	0.00465739
psoriasis	genus Erysipelatoclostridium id.11381	ebi-a-GCST90016993	rs7221249	17	G	A	0.4694	-0.0839861	-0.1265	0.0142741	0.1241	4.30953e-09	0.3081	14306	0.00351362
psoriasis	genus Eubacterium coprostanoligenes group id.11375	ebi-a-GCST90016997	rs17159861	7	C	T	0.1074	0.0962228	0.1198	0.0168388	0.2017	1.03786e-08	0.5526	14306	0.0017752
psoriasis	genus Faecalibacterium id.2057	ebi-a-GCST90017007	rs12320842	12	C	G	0.1342	0.094833	0.1893	0.0163962	0.1831	7.56955e-09	0.3011	14306	0.00208987
psoriasis	genus Intestinibacter id.11345	ebi-a-GCST90017018	rs10805326	4	A	G	0.002847	-0.0775151	1.4911	0.0139665	1.1622	3.54544e-08	0.1995	14306	3.41155e-05
psoriasis	genus Intestinibacter id.11345	ebi-a-GCST90017018	rs10805326	4	A	G	0.7062	-0.0775151	0.1719	0.0139665	0.1363	3.54544e-08	0.2073	14306	0.00249334
psoriasis	genus Oxalobacter id.2978	ebi-a-GCST90017038	rs736744	9	T	C	0.568	-0.117882	0.1175	0.0211262	0.1252	2.57472e-08	0.3481	14306	0.00681957
psoriasis	genus Peptococcus id.2037	ebi-a-GCST90017042	rs75754569	3	C	G	0.09264	0.181434	-0.0975	0.0319429	0.2147	1.09883e-08	0.649901	14306	0.00553408
psoriasis	genus Romboutsia id.11347	ebi-a-GCST90017047	rs61841503	10	G	A	0.1294	0.092888	0.501	0.0171454	0.1849	3.99595e-08	0.00673008	14306	0.00194403
psoriasis	genus Ruminococcaceae UCG009 id.11366	ebi-a-GCST90017057	rs8009993	14	G	C	0.1539	-0.135936	-0.231	0.0244857	0.1738	4.42181e-08	0.1838	14306	0.00481237
psoriasis	genus Ruminococcaceae UCG013 id.11370	ebi-a-GCST90017060	rs12781711	10	C	T	0.2499	-0.0656129	-0.1946	0.0117477	0.1431	2.553e-08	0.1739	14306	0.00161396
psoriasis	genus Ruminococcus torques group id.14377	ebi-a-GCST90017066	rs35866622	19	T	C	0.3385	-0.0612024	0.1942	0.0109421	0.1311	2.21335e-08	0.1386	14306	0.00167747
psoriasis	genus Ruminococcus1 id.11373	ebi-a-GCST90017062	rs10769159	11	C	G	0.3983	0.0640277	0.0342	0.0110059	0.1269	5.29127e-09	0.7878	14306	0.00196497
psoriasis	genus Streptococcus id.1853	ebi-a-GCST90017070	rs11110281	12	T	C	0.0481	-0.137519	0.2733	0.0227398	0.2881	2.58315e-09	0.3429	14306	0.00173178
psoriasis	genus Tyzzerella3 id.11335	ebi-a-GCST90017075	rs67476743	19	T	G	0.2728	0.132164	-0.1065	0.022208	0.1404	3.7405e-09	0.4483	14306	0.00693034
psoriasis	order Bifidobacteriales id.432	ebi-a-GCST90017093	rs182549	2	T	C	0.5973	-0.11707	0.0446	0.0126703	0.1266	5.94155e-20	0.724399	14306	0.00659319
psoriasis	order Bifidobacteriales id.432	ebi-a-GCST90017093	rs7322849	13	T	C	0.09223	0.110676	0.0078	0.0200996	0.2178	1.74032e-08	0.9713	14306	0.00205109
psoriasis	order Gastranaerophilales id.1591	ebi-a-GCST90017100	rs9864379	3	T	C	0.1496	-0.160521	-0.1656	0.0292752	0.1748	4.65876e-08	0.3435	14306	0.00655615
psoriasis	phylum Actinobacteria id.400	ebi-a-GCST90017110	rs7570971	2	A	C	0.4122	0.086653	-0.0224	0.0113623	0.126	1.41351e-14	0.8588	14306	0.0036386
rosacea	class Actinobacteria id.419	ebi-a-GCST90016908	rs182549	2	T	C	0.5973	-0.111489	0.0642	0.012066	0.0424	3.78966e-20	0.1305	14306	0.00597955
rosacea	family Bifidobacteriaceae id.433	ebi-a-GCST90016929	rs182549	2	T	C	0.5973	-0.11707	0.0642	0.0126703	0.0424	5.94155e-20	0.1305	14306	0.00659319
rosacea	family Bifidobacteriaceae id.433	ebi-a-GCST90016929	rs7322849	13	T	C	0.09223	0.110676	-0.0035	0.0200996	0.0724	1.74032e-08	0.9614	14306	0.00205109
rosacea	family Oxalobacteraceae id.2966	ebi-a-GCST90016943	rs4428215	3	G	A	0.2534	0.12561	0.013	0.0230053	0.0477	4.87933e-08	0.7845	14306	0.00596998
rosacea	family Peptostreptococcaceae id.2042	ebi-a-GCST90016946	rs61841503	10	G	A	0.1292	0.0919658	0.0352	0.0161331	0.0619	9.80122e-09	0.5701	14306	0.00190311
rosacea	family Streptococcaceae id.1850	ebi-a-GCST90016952	rs11110281	12	T	C	0.04815	-0.130554	-0.1452	0.0225943	0.0978	1.40136e-08	0.1374	14306	0.00156234
rosacea	genus Allisonella id.2174	ebi-a-GCST90016963	rs602075	9	G	A	0.7367	-0.168974	0.0276	0.0296976	0.0473	3.56574e-08	0.559099	14306	0.0110767
rosacea	genus Bifidobacterium id.436	ebi-a-GCST90016970	rs182549	2	T	C	0.5973	-0.119703	0.0642	0.0127294	0.0424	1.2782e-20	0.1305	14306	0.00689309
rosacea	genus Bifidobacterium id.436	ebi-a-GCST90016970	rs7322849	13	T	C	0.09223	0.112428	-0.0035	0.0201813	0.0724	1.08368e-08	0.9614	14306	0.00211654
rosacea	genus Candidatus Soleaferrea id.11350	ebi-a-GCST90016976	rs830151	19	A	G	0.9403	-0.194561	-0.0802	0.0347932	0.0868	4.25608e-08	0.3556	14306	0.00424994
rosacea	genus Enterorhabdus id.820	ebi-a-GCST90016992	rs11098863	4	A	T	0.5209	0.0966008	0.0253	0.0162677	0.0417	3.05647e-09	0.5432	14306	0.0046577
rosacea	genus Erysipelatoclostridium id.11381	ebi-a-GCST90016993	rs7221249	17	G	A	0.4693	-0.0839861	0.0494	0.0142741	0.0416	4.30953e-09	0.235	14306	0.00351354
rosacea	genus Eubacterium coprostanoligenes group id.11375	ebi-a-GCST90016997	rs17159861	7	C	T	0.1075	0.0962228	-0.0275	0.0168388	0.0675	1.03786e-08	0.6836	14306	0.00177665
rosacea	genus Faecalibacterium id.2057	ebi-a-GCST90017007	rs12320842	12	C	G	0.1341	0.094833	-0.0206	0.0163962	0.0616	7.56955e-09	0.738401	14306	0.00208855
rosacea	genus Intestinibacter id.11345	ebi-a-GCST90017018	rs10805326	4	A	G	0.7062	-0.0775151	0.0169	0.0139665	0.0458	3.54544e-08	0.7122	14306	0.00249334
rosacea	genus Intestinibacter id.11345	ebi-a-GCST90017018	rs10805326	4	A	G	0.002866	-0.0775151	0.1917	0.0139665	0.4019	3.54544e-08	0.633299	14306	3.43425e-05
rosacea	genus Oxalobacter id.2978	ebi-a-GCST90017038	rs736744	9	T	C	0.5678	-0.117882	0.0271	0.0211262	0.0419	2.57472e-08	0.5183	14306	0.00682033
rosacea	genus Peptococcus id.2037	ebi-a-GCST90017042	rs75754569	3	C	G	0.09257	0.181434	-0.0623	0.0319429	0.0719	1.09883e-08	0.3861	14306	0.00553033
rosacea	genus Romboutsia id.11347	ebi-a-GCST90017047	rs61841503	10	G	A	0.1292	0.092888	0.0352	0.0171454	0.0619	3.99595e-08	0.5701	14306	0.00194147
rosacea	genus Ruminococcaceae UCG009 id.11366	ebi-a-GCST90017057	rs8009993	14	G	C	0.154	-0.135936	-0.0048	0.0244857	0.0581	4.42181e-08	0.9341	14306	0.00481493
rosacea	genus Ruminococcaceae UCG013 id.11370	ebi-a-GCST90017060	rs12781711	10	C	T	0.25	-0.0656129	-0.0746	0.0117477	0.048	2.553e-08	0.1204	14306	0.00161439
rosacea	genus Ruminococcus torques group id.14377	ebi-a-GCST90017066	rs35866622	19	T	C	0.3387	-0.0612024	-0.0888	0.0109421	0.044	2.21335e-08	0.0432504	14306	0.00167796
rosacea	genus Ruminococcus1 id.11373	ebi-a-GCST90017062	rs10769159	11	C	G	0.3981	0.0640277	0.0022	0.0110059	0.0426	5.29127e-09	0.9587	14306	0.00196464
rosacea	genus Streptococcus id.1853	ebi-a-GCST90017070	rs11110281	12	T	C	0.04815	-0.137519	-0.1452	0.0227398	0.0978	2.58315e-09	0.1374	14306	0.00173349
rosacea	genus Tyzzerella3 id.11335	ebi-a-GCST90017075	rs67476743	19	T	G	0.2727	0.132164	0.0636	0.022208	0.0471	3.7405e-09	0.177	14306	0.00692875
rosacea	order Bifidobacteriales id.432	ebi-a-GCST90017093	rs182549	2	T	C	0.5973	-0.11707	0.0642	0.0126703	0.0424	5.94155e-20	0.1305	14306	0.00659319
rosacea	order Bifidobacteriales id.432	ebi-a-GCST90017093	rs7322849	13	T	C	0.09223	0.110676	-0.0035	0.0200996	0.0724	1.74032e-08	0.9614	14306	0.00205109
rosacea	order Gastranaerophilales id.1591	ebi-a-GCST90017100	rs9864379	3	T	C	0.1496	-0.160521	0.0432	0.0292752	0.0584	4.65876e-08	0.4591	14306	0.00655615
rosacea	phylum Actinobacteria id.400	ebi-a-GCST90017110	rs7570971	2	A	C	0.4122	0.086653	-0.059	0.0113623	0.0423	1.41351e-14	0.163	14306	0.0036386
atopic dermatitis	genus Ruminococcus1 id.11373	ebi-a-GCST90017062	rs10769159	11	C	G	0.3983	0.0640277	-0.0058	0.0110059	0.0186	5.29127e-09	0.7533	14306	0.00196497
atopic dermatitis	genus Intestinibacter id.11345	ebi-a-GCST90017018	rs10805326	4	A	G	0.002854	-0.0775151	0.0634	0.0139665	0.1732	3.54544e-08	0.7142	14306	3.41992e-05
atopic dermatitis	genus Intestinibacter id.11345	ebi-a-GCST90017018	rs10805326	4	A	G	0.7059	-0.0775151	-0.0313	0.0139665	0.0199	3.54544e-08	0.1166	14306	0.00249483
atopic dermatitis	genus Enterorhabdus id.820	ebi-a-GCST90016992	rs11098863	4	A	T	0.5212	0.0966008	0.0051	0.0162677	0.0181	3.05647e-09	0.7795	14306	0.00465747
atopic dermatitis	genus Streptococcus id.1853	ebi-a-GCST90017070	rs11110281	12	T	C	0.04805	-0.137519	0.0148	0.0227398	0.0426	2.58315e-09	0.728501	14306	0.00173007
atopic dermatitis	family Streptococcaceae id.1850	ebi-a-GCST90016952	rs11110281	12	T	C	0.04805	-0.130554	0.0148	0.0225943	0.0426	1.40136e-08	0.728501	14306	0.00155926
atopic dermatitis	genus Faecalibacterium id.2057	ebi-a-GCST90017007	rs12320842	12	C	G	0.1342	0.094833	-0.0366	0.0163962	0.027	7.56955e-09	0.1742	14306	0.00208987
atopic dermatitis	genus Ruminococcaceae UCG013 id.11370	ebi-a-GCST90017060	rs12781711	10	C	T	0.2498	-0.0656129	0.0313	0.0117477	0.0209	2.553e-08	0.1349	14306	0.00161353
atopic dermatitis	genus Eubacterium coprostanoligenes group id.11375	ebi-a-GCST90016997	rs17159861	7	C	T	0.1076	0.0962228	-0.0211	0.0168388	0.0295	1.03786e-08	0.4751	14306	0.00177811
atopic dermatitis	family Bifidobacteriaceae id.433	ebi-a-GCST90016929	rs182549	2	T	C	0.5978	-0.11707	0.0187	0.0126703	0.0185	5.94155e-20	0.3122	14306	0.00659051
atopic dermatitis	family Bifidobacteriaceae id.433	ebi-a-GCST90016929	rs7322849	13	T	C	0.09198	0.110676	-0.072	0.0200996	0.0318	1.74032e-08	0.0232702	14306	0.00204609
atopic dermatitis	class Actinobacteria id.419	ebi-a-GCST90016908	rs182549	2	T	C	0.5978	-0.111489	0.0187	0.012066	0.0185	3.78966e-20	0.3122	14306	0.00597712
atopic dermatitis	order Bifidobacteriales id.432	ebi-a-GCST90017093	rs182549	2	T	C	0.5978	-0.11707	0.0187	0.0126703	0.0185	5.94155e-20	0.3122	14306	0.00659051
atopic dermatitis	order Bifidobacteriales id.432	ebi-a-GCST90017093	rs7322849	13	T	C	0.09198	0.110676	-0.072	0.0200996	0.0318	1.74032e-08	0.0232702	14306	0.00204609
atopic dermatitis	genus Bifidobacterium id.436	ebi-a-GCST90016970	rs182549	2	T	C	0.5978	-0.119703	0.0187	0.0127294	0.0185	1.2782e-20	0.3122	14306	0.0068903
atopic dermatitis	genus Bifidobacterium id.436	ebi-a-GCST90016970	rs7322849	13	T	C	0.09198	0.112428	-0.072	0.0201813	0.0318	1.08368e-08	0.0232702	14306	0.00211139
atopic dermatitis	genus Ruminococcus torques group id.14377	ebi-a-GCST90017066	rs35866622	19	T	C	0.3386	-0.0612024	0.0189	0.0109421	0.0192	2.21335e-08	0.3261	14306	0.00167771
atopic dermatitis	family Oxalobacteraceae id.2966	ebi-a-GCST90016943	rs4428215	3	G	A	0.2535	0.12561	-0.0119	0.0230053	0.0208	4.87933e-08	0.566899	14306	0.00597154
atopic dermatitis	genus Allisonella id.2174	ebi-a-GCST90016963	rs602075	9	G	A	0.7363	-0.168974	0.0318	0.0296976	0.0206	3.56574e-08	0.122	14306	0.0110875
atopic dermatitis	genus Romboutsia id.11347	ebi-a-GCST90017047	rs61841503	10	G	A	0.1293	0.092888	-0.0142	0.0171454	0.027	3.99595e-08	0.6	14306	0.00194275
atopic dermatitis	family Peptostreptococcaceae id.2042	ebi-a-GCST90016946	rs61841503	10	G	A	0.1293	0.0919658	-0.0142	0.0161331	0.027	9.80122e-09	0.6	14306	0.00190436
atopic dermatitis	genus Tyzzerella3 id.11335	ebi-a-GCST90017075	rs67476743	19	T	G	0.2727	0.132164	-0.0271	0.022208	0.0205	3.7405e-09	0.1863	14306	0.00692875
atopic dermatitis	genus Erysipelatoclostridium id.11381	ebi-a-GCST90016993	rs7221249	17	G	A	0.4693	-0.0839861	-0.0118	0.0142741	0.0181	4.30953e-09	0.5166	14306	0.00351354
atopic dermatitis	genus Oxalobacter id.2978	ebi-a-GCST90017038	rs736744	9	T	C	0.5681	-0.117882	0.0097	0.0211262	0.0183	2.57472e-08	0.595701	14306	0.00681919
atopic dermatitis	phylum Actinobacteria id.400	ebi-a-GCST90017110	rs7570971	2	A	C	0.4116	0.086653	-0.0199	0.0113623	0.0184	1.41351e-14	0.2801	14306	0.00363702
atopic dermatitis	genus Peptococcus id.2037	ebi-a-GCST90017042	rs75754569	3	C	G	0.09267	0.181434	-0.0027	0.0319429	0.0315	1.09883e-08	0.9306	14306	0.00553569
atopic dermatitis	genus Ruminococcaceae UCG009 id.11366	ebi-a-GCST90017057	rs8009993	14	G	C	0.1539	-0.135936	-0.0049	0.0244857	0.0254	4.42181e-08	0.8456	14306	0.00481237
atopic dermatitis	genus Candidatus Soleaferrea id.11350	ebi-a-GCST90016976	rs830151	19	A	G	0.9403	-0.194561	0.011	0.0347932	0.0382	4.25608e-08	0.7733	14306	0.00424994
atopic dermatitis	order Gastranaerophilales id.1591	ebi-a-GCST90017100	rs9864379	3	T	C	0.1494	-0.160521	-0.0431	0.0292752	0.0256	4.65876e-08	0.0924102	14306	0.00654892
vitiligo	genus Ruminococcus1 id.11373	ebi-a-GCST90017062	rs10769159	11	C	G	0.3983	0.0640277	0.0342	0.0110059	0.1269	5.29127e-09	0.7878	14306	0.00196497
vitiligo	genus Intestinibacter id.11345	ebi-a-GCST90017018	rs10805326	4	A	G	0.002847	-0.0775151	1.4911	0.0139665	1.1622	3.54544e-08	0.1995	14306	3.41155e-05
vitiligo	genus Intestinibacter id.11345	ebi-a-GCST90017018	rs10805326	4	A	G	0.7062	-0.0775151	0.1719	0.0139665	0.1363	3.54544e-08	0.2073	14306	0.00249334
vitiligo	genus Enterorhabdus id.820	ebi-a-GCST90016992	rs11098863	4	A	T	0.5213	0.0966008	-0.1549	0.0162677	0.124	3.05647e-09	0.2118	14306	0.00465739
vitiligo	genus Streptococcus id.1853	ebi-a-GCST90017070	rs11110281	12	T	C	0.0481	-0.137519	0.2733	0.0227398	0.2881	2.58315e-09	0.3429	14306	0.00173178
vitiligo	family Streptococcaceae id.1850	ebi-a-GCST90016952	rs11110281	12	T	C	0.0481	-0.130554	0.2733	0.0225943	0.2881	1.40136e-08	0.3429	14306	0.0015608
vitiligo	genus Faecalibacterium id.2057	ebi-a-GCST90017007	rs12320842	12	C	G	0.1342	0.094833	0.1893	0.0163962	0.1831	7.56955e-09	0.3011	14306	0.00208987
vitiligo	genus Ruminococcaceae UCG013 id.11370	ebi-a-GCST90017060	rs12781711	10	C	T	0.2499	-0.0656129	-0.1946	0.0117477	0.1431	2.553e-08	0.1739	14306	0.00161396
vitiligo	genus Eubacterium coprostanoligenes group id.11375	ebi-a-GCST90016997	rs17159861	7	C	T	0.1074	0.0962228	0.1198	0.0168388	0.2017	1.03786e-08	0.5526	14306	0.0017752
vitiligo	class Actinobacteria id.419	ebi-a-GCST90016908	rs182549	2	T	C	0.5973	-0.111489	0.0446	0.012066	0.1266	3.78966e-20	0.724399	14306	0.00597955
vitiligo	genus Bifidobacterium id.436	ebi-a-GCST90016970	rs182549	2	T	C	0.5973	-0.119703	0.0446	0.0127294	0.1266	1.2782e-20	0.724399	14306	0.00689309
vitiligo	genus Bifidobacterium id.436	ebi-a-GCST90016970	rs7322849	13	T	C	0.09223	0.112428	0.0078	0.0201813	0.2178	1.08368e-08	0.9713	14306	0.00211654
vitiligo	order Bifidobacteriales id.432	ebi-a-GCST90017093	rs182549	2	T	C	0.5973	-0.11707	0.0446	0.0126703	0.1266	5.94155e-20	0.724399	14306	0.00659319
vitiligo	order Bifidobacteriales id.432	ebi-a-GCST90017093	rs7322849	13	T	C	0.09223	0.110676	0.0078	0.0200996	0.2178	1.74032e-08	0.9713	14306	0.00205109
vitiligo	family Bifidobacteriaceae id.433	ebi-a-GCST90016929	rs182549	2	T	C	0.5973	-0.11707	0.0446	0.0126703	0.1266	5.94155e-20	0.724399	14306	0.00659319
vitiligo	family Bifidobacteriaceae id.433	ebi-a-GCST90016929	rs7322849	13	T	C	0.09223	0.110676	0.0078	0.0200996	0.2178	1.74032e-08	0.9713	14306	0.00205109
vitiligo	genus Ruminococcus torques group id.14377	ebi-a-GCST90017066	rs35866622	19	T	C	0.3385	-0.0612024	0.1942	0.0109421	0.1311	2.21335e-08	0.1386	14306	0.00167747
vitiligo	family Oxalobacteraceae id.2966	ebi-a-GCST90016943	rs4428215	3	G	A	0.2535	0.12561	0.1132	0.0230053	0.1422	4.87933e-08	0.4261	14306	0.00597154
vitiligo	genus Allisonella id.2174	ebi-a-GCST90016963	rs602075	9	G	A	0.7366	-0.168974	0.0301	0.0296976	0.1404	3.56574e-08	0.8303	14306	0.0110794
vitiligo	family Peptostreptococcaceae id.2042	ebi-a-GCST90016946	rs61841503	10	G	A	0.1294	0.0919658	0.501	0.0161331	0.1849	9.80122e-09	0.00673008	14306	0.00190562
vitiligo	genus Romboutsia id.11347	ebi-a-GCST90017047	rs61841503	10	G	A	0.1294	0.092888	0.501	0.0171454	0.1849	3.99595e-08	0.00673008	14306	0.00194403
vitiligo	genus Tyzzerella3 id.11335	ebi-a-GCST90017075	rs67476743	19	T	G	0.2728	0.132164	-0.1065	0.022208	0.1404	3.7405e-09	0.4483	14306	0.00693034
vitiligo	genus Erysipelatoclostridium id.11381	ebi-a-GCST90016993	rs7221249	17	G	A	0.4694	-0.0839861	-0.1265	0.0142741	0.1241	4.30953e-09	0.3081	14306	0.00351362
vitiligo	genus Oxalobacter id.2978	ebi-a-GCST90017038	rs736744	9	T	C	0.568	-0.117882	0.1175	0.0211262	0.1252	2.57472e-08	0.3481	14306	0.00681957
vitiligo	phylum Actinobacteria id.400	ebi-a-GCST90017110	rs7570971	2	A	C	0.4122	0.086653	-0.0224	0.0113623	0.126	1.41351e-14	0.8588	14306	0.0036386
vitiligo	genus Peptococcus id.2037	ebi-a-GCST90017042	rs75754569	3	C	G	0.09264	0.181434	-0.0975	0.0319429	0.2147	1.09883e-08	0.649901	14306	0.00553408
vitiligo	genus Ruminococcaceae UCG009 id.11366	ebi-a-GCST90017057	rs8009993	14	G	C	0.1539	-0.135936	-0.231	0.0244857	0.1738	4.42181e-08	0.1838	14306	0.00481237
vitiligo	genus Candidatus Soleaferrea id.11350	ebi-a-GCST90016976	rs830151	19	A	G	0.9402	-0.194561	0.5909	0.0347932	0.2609	4.25608e-08	0.0235201	14306	0.0042566
vitiligo	order Gastranaerophilales id.1591	ebi-a-GCST90017100	rs9864379	3	T	C	0.1496	-0.160521	-0.1656	0.0292752	0.1748	4.65876e-08	0.3435	14306	0.00655615
acne	genus Ruminococcus1 id.11373	ebi-a-GCST90017062	rs10769159	11	C	G	0.3982	0.0640277	0.0775	0.0110059	0.0412	5.29127e-09	0.0597902	14306	0.0019648
acne	genus Intestinibacter id.11345	ebi-a-GCST90017018	rs10805326	4	A	G	0.002868	-0.0775151	0.3281	0.0139665	0.3889	3.54544e-08	0.3988	14306	3.43664e-05
acne	genus Intestinibacter id.11345	ebi-a-GCST90017018	rs10805326	4	A	G	0.7062	-0.0775151	0.0187	0.0139665	0.0442	3.54544e-08	0.6728	14306	0.00249334
acne	genus Enterorhabdus id.820	ebi-a-GCST90016992	rs11098863	4	A	T	0.521	0.0966008	0.0703	0.0162677	0.0403	3.05647e-09	0.0809599	14306	0.00465763
acne	family Streptococcaceae id.1850	ebi-a-GCST90016952	rs11110281	12	T	C	0.04815	-0.130554	-0.1279	0.0225943	0.0955	1.40136e-08	0.1805	14306	0.00156234
acne	genus Streptococcus id.1853	ebi-a-GCST90017070	rs11110281	12	T	C	0.04815	-0.137519	-0.1279	0.0227398	0.0955	2.58315e-09	0.1805	14306	0.00173349
acne	genus Faecalibacterium id.2057	ebi-a-GCST90017007	rs12320842	12	C	G	0.1342	0.094833	0.0731	0.0163962	0.0602	7.56955e-09	0.2244	14306	0.00208987
acne	genus Ruminococcaceae UCG013 id.11370	ebi-a-GCST90017060	rs12781711	10	C	T	0.2501	-0.0656129	0.016	0.0117477	0.0466	2.553e-08	0.732	14306	0.00161483
acne	genus Eubacterium coprostanoligenes group id.11375	ebi-a-GCST90016997	rs17159861	7	C	T	0.1075	0.0962228	-0.0846	0.0168388	0.0654	1.03786e-08	0.1963	14306	0.00177665
acne	class Actinobacteria id.419	ebi-a-GCST90016908	rs182549	2	T	C	0.5974	-0.111489	0.1172	0.012066	0.0411	3.78966e-20	0.00437401	14306	0.00597906
acne	family Bifidobacteriaceae id.433	ebi-a-GCST90016929	rs182549	2	T	C	0.5974	-0.11707	0.1172	0.0126703	0.0411	5.94155e-20	0.00437401	14306	0.00659265
acne	family Bifidobacteriaceae id.433	ebi-a-GCST90016929	rs7322849	13	T	C	0.09219	0.110676	-0.0666	0.0200996	0.0704	1.74032e-08	0.3439	14306	0.00205029
acne	genus Bifidobacterium id.436	ebi-a-GCST90016970	rs182549	2	T	C	0.5974	-0.119703	0.1172	0.0127294	0.0411	1.2782e-20	0.00437401	14306	0.00689254
acne	genus Bifidobacterium id.436	ebi-a-GCST90016970	rs7322849	13	T	C	0.09219	0.112428	-0.0666	0.0201813	0.0704	1.08368e-08	0.3439	14306	0.00211572
acne	order Bifidobacteriales id.432	ebi-a-GCST90017093	rs182549	2	T	C	0.5974	-0.11707	0.1172	0.0126703	0.0411	5.94155e-20	0.00437401	14306	0.00659265
acne	order Bifidobacteriales id.432	ebi-a-GCST90017093	rs7322849	13	T	C	0.09219	0.110676	-0.0666	0.0200996	0.0704	1.74032e-08	0.3439	14306	0.00205029
acne	genus Ruminococcus torques group id.14377	ebi-a-GCST90017066	rs35866622	19	T	C	0.3389	-0.0612024	0.0747	0.0109421	0.0426	2.21335e-08	0.0796104	14306	0.00167844
acne	family Oxalobacteraceae id.2966	ebi-a-GCST90016943	rs4428215	3	G	A	0.2534	0.12561	0.016	0.0230053	0.0463	4.87933e-08	0.728799	14306	0.00596998
acne	genus Allisonella id.2174	ebi-a-GCST90016963	rs602075	9	G	A	0.7366	-0.168974	-0.0462	0.0296976	0.0456	3.56574e-08	0.3117	14306	0.0110794
acne	genus Romboutsia id.11347	ebi-a-GCST90017047	rs61841503	10	G	A	0.1291	0.092888	-0.0357	0.0171454	0.0601	3.99595e-08	0.5521	14306	0.00194019
acne	family Peptostreptococcaceae id.2042	ebi-a-GCST90016946	rs61841503	10	G	A	0.1291	0.0919658	-0.0357	0.0161331	0.0601	9.80122e-09	0.5521	14306	0.00190185
acne	genus Tyzzerella3 id.11335	ebi-a-GCST90017075	rs67476743	19	T	G	0.2727	0.132164	0.01	0.022208	0.0456	3.7405e-09	0.8255	14306	0.00692875
acne	genus Erysipelatoclostridium id.11381	ebi-a-GCST90016993	rs7221249	17	G	A	0.4693	-0.0839861	0.03	0.0142741	0.0403	4.30953e-09	0.4576	14306	0.00351354
acne	genus Oxalobacter id.2978	ebi-a-GCST90017038	rs736744	9	T	C	0.5677	-0.117882	-0.0414	0.0211262	0.0407	2.57472e-08	0.3083	14306	0.0068207
acne	phylum Actinobacteria id.400	ebi-a-GCST90017110	rs7570971	2	A	C	0.4121	0.086653	-0.1098	0.0113623	0.0409	1.41351e-14	0.00728501	14306	0.00363834
acne	genus Peptococcus id.2037	ebi-a-GCST90017042	rs75754569	3	C	G	0.09256	0.181434	-0.0501	0.0319429	0.0704	1.09883e-08	0.4767	14306	0.00552979
acne	genus Ruminococcaceae UCG009 id.11366	ebi-a-GCST90017057	rs8009993	14	G	C	0.154	-0.135936	-0.0043	0.0244857	0.0566	4.42181e-08	0.9389	14306	0.00481493
acne	genus Candidatus Soleaferrea id.11350	ebi-a-GCST90016976	rs830151	19	A	G	0.9403	-0.194561	-0.0501	0.0347932	0.0846	4.25608e-08	0.5535	14306	0.00424994
acne	order Gastranaerophilales id.1591	ebi-a-GCST90017100	rs9864379	3	T	C	0.1496	-0.160521	0.0354	0.0292752	0.0569	4.65876e-08	0.5334	14306	0.00655615
eczema	class Actinobacteria id.419	ebi-a-GCST90016908	rs182549	2	T	C	0.60939	-0.111489	0.00841228	0.012066	0.0228862	3.78966e-20	0.713209	14306	0.00591742
eczema	family Bifidobacteriaceae id.433	ebi-a-GCST90016929	rs182549	2	T	C	0.60939	-0.11707	0.00841228	0.0126703	0.0228862	5.94155e-20	0.713209	14306	0.00652469
eczema	family Bifidobacteriaceae id.433	ebi-a-GCST90016929	rs7322849	13	T	C	0.0909	0.110676	0.010567	0.0200996	0.0343689	1.74032e-08	0.758504	14306	0.00202448
eczema	family Oxalobacteraceae id.2966	ebi-a-GCST90016943	rs4428215	3	G	A	0.233352	0.12561	-0.0265011	0.0230053	0.0199315	4.87933e-08	0.183623	14306	0.00564529
eczema	family Peptostreptococcaceae id.2042	ebi-a-GCST90016946	rs61841503	10	G	A	0.155667	0.0919658	0.0124225	0.0161331	0.0249112	9.80122e-09	0.618018	14306	0.00222327
eczema	family Streptococcaceae id.1850	ebi-a-GCST90016952	rs11110281	12	T	C	0.063995	-0.130554	0.0571881	0.0225943	0.0372244	1.40136e-08	0.12446	14306	0.0020419
eczema	genus Allisonella id.2174	ebi-a-GCST90016963	rs602075	9	G	A	0.694304	-0.168974	0.00679784	0.0296976	0.0208203	3.56574e-08	0.744053	14306	0.0121202
eczema	genus Bifidobacterium id.436	ebi-a-GCST90016970	rs182549	2	T	C	0.60939	-0.119703	0.00841228	0.0127294	0.0228862	1.2782e-20	0.713209	14306	0.00682148
eczema	genus Bifidobacterium id.436	ebi-a-GCST90016970	rs7322849	13	T	C	0.0909	0.112428	0.010567	0.0201813	0.0343689	1.08368e-08	0.758504	14306	0.00208908
eczema	genus Candidatus Soleaferrea id.11350	ebi-a-GCST90016976	rs830151	19	A	G	0.856134	-0.194561	0.0200497	0.0347932	0.0412755	4.25608e-08	0.627161	14306	0.00932484
eczema	genus Enterorhabdus id.820	ebi-a-GCST90016992	rs11098863	4	A	T	0.5004	0.0966008	0.0215041	0.0162677	0.0176556	3.05647e-09	0.223229	14306	0.00466585
eczema	genus Erysipelatoclostridium id.11381	ebi-a-GCST90016993	rs7221249	17	G	A	0.468132	-0.0839861	-0.0277269	0.0142741	0.0173308	4.30953e-09	0.109629	14306	0.00351251
eczema	genus Eubacterium coprostanoligenes group id.11375	ebi-a-GCST90016997	rs17159861	7	C	T	0.119605	0.0962228	-0.0274154	0.0168388	0.0289996	1.03786e-08	0.34446	14306	0.0019499
eczema	genus Faecalibacterium id.2057	ebi-a-GCST90017007	rs12320842	12	C	G	0.123818	0.094833	0.0420216	0.0163962	0.0286553	7.56955e-09	0.142514	14306	0.00195131
eczema	genus Intestinibacter id.11345	ebi-a-GCST90017018	rs10805326	4	A	G	0.663309	-0.0775151	-0.000981482	0.0139665	0.0180776	3.54544e-08	0.956675	14306	0.0026838
eczema	genus Oxalobacter id.2978	ebi-a-GCST90017038	rs736744	9	T	C	0.577289	-0.117882	0.0146255	0.0211262	0.0175087	2.57472e-08	0.403522	14306	0.00678206
eczema	genus Peptococcus id.2037	ebi-a-GCST90017042	rs75754569	3	C	G	0.097547	0.181434	-0.0170099	0.0319429	0.0331446	1.09883e-08	0.607837	14306	0.0057957
eczema	genus Romboutsia id.11347	ebi-a-GCST90017047	rs61841503	10	G	A	0.155667	0.092888	0.0124225	0.0171454	0.0249112	3.99595e-08	0.618018	14306	0.00226809
eczema	genus Ruminococcaceae UCG009 id.11366	ebi-a-GCST90017057	rs8009993	14	G	C	0.138646	-0.135936	0.0102879	0.0244857	0.0278598	4.42181e-08	0.711934	14306	0.00441355
eczema	genus Ruminococcaceae UCG013 id.11370	ebi-a-GCST90017060	rs12781711	10	C	T	0.33076	-0.0656129	0.023317	0.0117477	0.0178225	2.553e-08	0.190746	14306	0.00190591
eczema	genus Ruminococcus torques group id.14377	ebi-a-GCST90017066	rs35866622	19	T	C	0.452091	-0.0612024	0.0133505	0.0109421	0.019447	2.21335e-08	0.492426	14306	0.00185567
eczema	genus Ruminococcus1 id.11373	ebi-a-GCST90017062	rs10769159	11	C	G	0.480686	0.0640277	-0.00500048	0.0110059	0.0167845	5.29127e-09	0.765761	14306	0.00204671
eczema	genus Streptococcus id.1853	ebi-a-GCST90017070	rs11110281	12	T	C	0.063995	-0.137519	0.0571881	0.0227398	0.0372244	2.58315e-09	0.12446	14306	0.00226558
eczema	genus Tyzzerella3 id.11335	ebi-a-GCST90017075	rs67476743	19	T	G	0.28714	0.132164	0.0235485	0.022208	0.0239294	3.7405e-09	0.325056	14306	0.00715079
eczema	order Bifidobacteriales id.432	ebi-a-GCST90017093	rs182549	2	T	C	0.60939	-0.11707	0.00841228	0.0126703	0.0228862	5.94155e-20	0.713209	14306	0.00652469
eczema	order Bifidobacteriales id.432	ebi-a-GCST90017093	rs7322849	13	T	C	0.0909	0.110676	0.010567	0.0200996	0.0343689	1.74032e-08	0.758504	14306	0.00202448
eczema	order Gastranaerophilales id.1591	ebi-a-GCST90017100	rs9864379	3	T	C	0.117029	-0.160521	-0.0378306	0.0292752	0.0287621	4.65876e-08	0.188389	14306	0.00532517
eczema	phylum Actinobacteria id.400	ebi-a-GCST90017110	rs7570971	2	A	C	0.380357	0.086653	-0.00140799	0.0113623	0.0213139	1.41351e-14	0.947299	14306	0.0035394

## Sheet: Table S3
Table S3 Instrumental variables used in MR analysis of the association between gut microbiota and inflammatory dermatoses at a significance level of p < 1 × 10−5.
outcome	Bacterial taxa (exposure)	id.exposure	SNP	chr	effect_allele	other_allele	eaf	beta.exposure	beta.outcome	se.exposure	se.outcome	pval.exposure	pval.outcome	samplesize.exposure	R2
Psoriasis	genus Intestinimonas id.2062	ebi-a-GCST90017019	rs1000888	13	C	G	0.335	-0.0585038	-0.0001	0.013219	0.0237	9.71292e-06	0.9977	14306	0.00152498
Psoriasis	genus Intestinimonas id.2062	ebi-a-GCST90017019	rs10262702	7	T	C	0.1241	0.0918017	0.0168	0.0194885	0.0341	2.06072e-06	0.6214	14306	0.00183214
Psoriasis	genus Intestinimonas id.2062	ebi-a-GCST90017019	rs11258178	10	A	G	0.4906	0.0660742	-0.0055	0.0134139	0.0224	6.982e-07	0.8064	14306	0.00218213
Psoriasis	genus Intestinimonas id.2062	ebi-a-GCST90017019	rs12226153	11	A	G	0.01427	-0.151142	-0.1309	0.0306922	0.0949	5.12165e-07	0.1677	14306	0.000642661
Psoriasis	genus Intestinimonas id.2062	ebi-a-GCST90017019	rs12566247	1	T	A	0.4264	0.0637084	-0.0055	0.0135355	0.0226	2.19053e-06	0.8068	14306	0.00198541
Psoriasis	genus Intestinimonas id.2062	ebi-a-GCST90017019	rs17067892	8	C	T	0.08745	0.107194	0.005	0.0250013	0.0396	6.37926e-06	0.8998	14306	0.00183395
Psoriasis	genus Intestinimonas id.2062	ebi-a-GCST90017019	rs1859797	7	G	A	0.5497	0.060368	-0.0144	0.0131793	0.0225	4.1223e-06	0.5234	14306	0.00180414
Psoriasis	genus Intestinimonas id.2062	ebi-a-GCST90017019	rs2276760	3	A	G	0.2394	-0.0685233	-0.0235	0.0152546	0.0263	7.84061e-06	0.3712	14306	0.00170996
Psoriasis	genus Intestinimonas id.2062	ebi-a-GCST90017019	rs2731794	5	C	T	0.03419	0.120632	0.0619	0.0257529	0.0617	1.91743e-06	0.315	14306	0.00096105
Psoriasis	genus Intestinimonas id.2062	ebi-a-GCST90017019	rs2930225	16	T	G	0.7671	-0.0729524	-0.0016	0.0152948	0.0265	1.34623e-06	0.9524	14306	0.00190165
Psoriasis	genus Intestinimonas id.2062	ebi-a-GCST90017019	rs4113676	20	A	C	0.01485	-0.218507	0.0973	0.0490152	0.0943	7.41635e-06	0.3019	14306	0.00139698
Psoriasis	genus Intestinimonas id.2062	ebi-a-GCST90017019	rs4784055	16	T	C	0.0502	-0.175324	0.0988	0.038599	0.0511	8.71806e-07	0.05332	14306	0.00293122
Psoriasis	genus Intestinimonas id.2062	ebi-a-GCST90017019	rs62240188	3	G	A	0.09356	0.130074	0.001	0.0267179	0.0385	2.20308e-06	0.9803	14306	0.00286972
Psoriasis	genus Intestinimonas id.2062	ebi-a-GCST90017019	rs6934519	6	C	T	0.2573	0.0692373	0.0266	0.0151154	0.0256	8.56959e-06	0.2977	14306	0.00183216
Psoriasis	genus Intestinimonas id.2062	ebi-a-GCST90017019	rs716604	2	A	G	0.2292	0.0818068	-0.0229	0.0165992	0.0266	8.56624e-07	0.3889	14306	0.00236464
Psoriasis	genus Intestinimonas id.2062	ebi-a-GCST90017019	rs7170984	15	T	C	0.2823	-0.0658116	0.0102	0.0140767	0.0249	2.98353e-06	0.6806	14306	0.00175505
Psoriasis	genus Intestinimonas id.2062	ebi-a-GCST90017019	rs72982915	2	C	T	0.05646	0.183158	0.0331	0.0402743	0.0485	4.91157e-06	0.4951	14306	0.00357423
Psoriasis	genus Intestinimonas id.2062	ebi-a-GCST90017019	rs9823439	3	C	T	0.5383	0.0581947	0.0079	0.0131455	0.0225	9.85871e-06	0.724299	14306	0.00168338
Psoriasis	genus Intestinimonas id.2062	ebi-a-GCST90017019	rs994794	4	G	C	0.03096	-0.141905	0.2082	0.0315074	0.0641	7.305e-06	0.00116899	14306	0.00120828
Psoriasis	genus Streptococcus id.1853	ebi-a-GCST90017070	rs10028567	4	C	T	0.1206	-0.0921167	0.0261	0.0191881	0.0343	7.30348e-06	0.4462	14306	0.00179987
Psoriasis	genus Streptococcus id.1853	ebi-a-GCST90017070	rs10448310	9	A	G	0.3607	-0.0517935	-0.0136	0.0111324	0.0233	3.30704e-06	0.561	14306	0.00123718
Psoriasis	genus Streptococcus id.1853	ebi-a-GCST90017070	rs11110281	12	T	C	0.04806	-0.137519	0.0143	0.0227398	0.0521	2.58315e-09	0.7831	14306	0.00173041
Psoriasis	genus Streptococcus id.1853	ebi-a-GCST90017070	rs11720390	3	G	A	0.06204	0.107024	0.0372	0.0228121	0.0466	3.59484e-06	0.425	14306	0.00133306
Psoriasis	genus Streptococcus id.1853	ebi-a-GCST90017070	rs11764382	7	A	G	0.1395	-0.0695345	0.0245	0.0143671	0.0323	1.28632e-06	0.4481	14306	0.0011608
Psoriasis	genus Streptococcus id.1853	ebi-a-GCST90017070	rs17708276	8	A	G	0.1091	-0.0793955	0.0249	0.0170628	0.0377	3.04096e-06	0.5086	14306	0.00122539
Psoriasis	genus Streptococcus id.1853	ebi-a-GCST90017070	rs1918540	11	A	G	0.8135	-0.059639	-0.0077	0.0128148	0.029	2.44068e-06	0.79	14306	0.00107926
Psoriasis	genus Streptococcus id.1853	ebi-a-GCST90017070	rs2370083	14	G	T	0.06451	-0.0816836	-0.0271	0.0185851	0.0457	9.75237e-06	0.5532	14306	0.000805315
Psoriasis	genus Streptococcus id.1853	ebi-a-GCST90017070	rs395407	5	C	G	0.8335	0.0792781	0.0086	0.0173697	0.0311	4.36506e-06	0.782099	14306	0.00174444
Psoriasis	genus Streptococcus id.1853	ebi-a-GCST90017070	rs4968759	17	A	G	0.4855	-0.0515109	0.0049	0.0112068	0.0223	3.7812e-06	0.8272	14306	0.00132557
Psoriasis	genus Streptococcus id.1853	ebi-a-GCST90017070	rs57646748	4	G	A	0.03863	-0.0907696	-0.0228	0.0200344	0.0581	5.47545e-06	0.6953	14306	0.000611964
Psoriasis	genus Streptococcus id.1853	ebi-a-GCST90017070	rs6563952	16	C	G	0.9081	-0.0827344	0.074	0.0180035	0.0387	5.8213e-06	0.0561604	14306	0.00114249
Psoriasis	genus Streptococcus id.1853	ebi-a-GCST90017070	rs6806351	3	T	C	0.2192	-0.0633829	0.0016	0.0136647	0.0271	4.93867e-06	0.9519	14306	0.00137516
Psoriasis	genus Streptococcus id.1853	ebi-a-GCST90017070	rs71481756	10	T	G	0.06592	0.0931048	-0.0643	0.0207949	0.0462	6.51478e-06	0.1637	14306	0.00106752
Psoriasis	genus Streptococcus id.1853	ebi-a-GCST90017070	rs7916711	10	A	G	0.1382	0.102891	0.0179	0.0217362	0.0324	2.717e-06	0.581	14306	0.00252173
Psoriasis	genus Streptococcus id.1853	ebi-a-GCST90017070	rs9903102	17	C	A	0.1984	-0.0709483	0.0593	0.0155275	0.0281	4.17994e-06	0.0350703	14306	0.00160108
Psoriasis	family Streptococcaceae id.1850	ebi-a-GCST90016952	rs10028567	4	C	T	0.1206	-0.0934027	0.0261	0.0190343	0.0343	3.72495e-06	0.4462	14306	0.00185047
Psoriasis	family Streptococcaceae id.1850	ebi-a-GCST90016952	rs11110281	12	T	C	0.04806	-0.130554	0.0143	0.0225943	0.0521	1.40136e-08	0.7831	14306	0.00155957
Psoriasis	family Streptococcaceae id.1850	ebi-a-GCST90016952	rs16950051	12	A	G	0.06553	0.107008	0.0402	0.0236973	0.0454	5.33814e-06	0.375	14306	0.00140239
Psoriasis	family Streptococcaceae id.1850	ebi-a-GCST90016952	rs2370083	14	G	T	0.06451	-0.0842751	-0.0271	0.0184509	0.0457	4.25667e-06	0.5532	14306	0.000857225
Psoriasis	family Streptococcaceae id.1850	ebi-a-GCST90016952	rs2952251	8	G	A	0.7712	0.0639298	-0.0245	0.0126525	0.029	3.72237e-07	0.3969	14306	0.00144231
Psoriasis	family Streptococcaceae id.1850	ebi-a-GCST90016952	rs35344081	16	G	A	0.2624	0.0609349	0.0138	0.0129703	0.0254	2.63846e-06	0.5874	14306	0.0014373
Psoriasis	family Streptococcaceae id.1850	ebi-a-GCST90016952	rs395407	5	C	G	0.8335	0.0826855	0.0086	0.0172536	0.0311	1.32559e-06	0.782099	14306	0.00189762
Psoriasis	family Streptococcaceae id.1850	ebi-a-GCST90016952	rs4968759	17	A	G	0.4855	-0.0544035	0.0049	0.0111271	0.0223	8.91887e-07	0.8272	14306	0.00147863
Psoriasis	family Streptococcaceae id.1850	ebi-a-GCST90016952	rs57646748	4	G	A	0.03863	-0.088021	-0.0228	0.019876	0.0581	7.88352e-06	0.6953	14306	0.000575464
Psoriasis	family Streptococcaceae id.1850	ebi-a-GCST90016952	rs6563952	16	C	G	0.9081	-0.0801931	0.074	0.0178576	0.0387	8.70583e-06	0.0561604	14306	0.00107338
Psoriasis	family Streptococcaceae id.1850	ebi-a-GCST90016952	rs6806351	3	T	C	0.2192	-0.0619209	0.0016	0.0135744	0.0271	6.93793e-06	0.9519	14306	0.00131246
Psoriasis	family Streptococcaceae id.1850	ebi-a-GCST90016952	rs76717940	3	T	A	0.05632	0.150606	0.0267	0.0334079	0.0488	3.08937e-06	0.584901	14306	0.00241103
Psoriasis	family Streptococcaceae id.1850	ebi-a-GCST90016952	rs77968078	1	G	A	0.06077	-0.0993013	0.0043	0.0224788	0.0469	7.93341e-06	0.9267	14306	0.00112564
Psoriasis	family Streptococcaceae id.1850	ebi-a-GCST90016952	rs7916711	10	A	G	0.1382	0.0959639	0.0179	0.021545	0.0324	6.32732e-06	0.581	14306	0.00219361
Psoriasis	family Streptococcaceae id.1850	ebi-a-GCST90016952	rs957755	7	T	G	0.1395	-0.0642449	0.0245	0.0142702	0.0323	7.41515e-06	0.4473	14306	0.000990906
Psoriasis	family Streptococcaceae id.1850	ebi-a-GCST90016952	rs9903102	17	C	A	0.1984	-0.0693015	0.0593	0.0154096	0.0281	4.91802e-06	0.0350703	14306	0.00152762
Psoriasis	phylum Lentisphaerae id.2238	ebi-a-GCST90017115	rs1002941	15	A	G	0.7544	-0.107661	0.0125	0.0233382	0.026	4.30884e-06	0.631499	14306	0.00429514
Psoriasis	phylum Lentisphaerae id.2238	ebi-a-GCST90017115	rs11770843	7	C	T	0.3284	0.111896	0.002	0.0234776	0.024	1.13813e-06	0.9335	14306	0.00552297
Psoriasis	phylum Lentisphaerae id.2238	ebi-a-GCST90017115	rs17114848	15	G	A	0.09893	0.148972	-0.0181	0.0324162	0.0378	6.76986e-06	0.6323	14306	0.00395663
Psoriasis	phylum Lentisphaerae id.2238	ebi-a-GCST90017115	rs2031282	13	A	G	0.1839	0.120412	0.001	0.0270263	0.0297	5.86462e-06	0.9733	14306	0.00435206
Psoriasis	phylum Lentisphaerae id.2238	ebi-a-GCST90017115	rs2731834	5	G	C	0.7594	-0.109935	-0.0059	0.0236848	0.0262	3.79603e-06	0.8208	14306	0.0044164
Psoriasis	phylum Lentisphaerae id.2238	ebi-a-GCST90017115	rs2825714	21	A	G	0.1684	-0.138226	-0.0427	0.0289096	0.0301	1.49772e-06	0.1553	14306	0.00535138
Psoriasis	phylum Lentisphaerae id.2238	ebi-a-GCST90017115	rs60995569	10	T	G	0.1098	-0.16062	-0.0233	0.0336806	0.0359	9.1939e-06	0.516699	14306	0.00504335
Psoriasis	phylum Lentisphaerae id.2238	ebi-a-GCST90017115	rs62570196	9	C	T	0.04195	-0.217203	0.0185	0.0439621	0.0562	9.64473e-07	0.7422	14306	0.00379212
Psoriasis	phylum Lentisphaerae id.2238	ebi-a-GCST90017115	rs72640280	1	A	G	0.05526	0.220185	0.0676	0.0485947	0.0487	5.19194e-06	0.1649	14306	0.00506208
Psoriasis	phylum Lentisphaerae id.2238	ebi-a-GCST90017115	rs73113483	3	T	A	0.1245	-0.131681	0.022	0.0288503	0.0342	8.79387e-06	0.5203	14306	0.00378009
Psoriasis	phylum Lentisphaerae id.2238	ebi-a-GCST90017115	rs77599476	20	A	G	0.05592	0.229981	0.0034	0.0479918	0.0487	1.90265e-06	0.9447	14306	0.00558457
Psoriasis	order Victivallales id.2254	ebi-a-GCST90017109	rs1002941	15	A	G	0.7544	-0.105025	0.0125	0.0233484	0.026	8.14836e-06	0.631499	14306	0.00408738
Psoriasis	order Victivallales id.2254	ebi-a-GCST90017109	rs11770843	7	C	T	0.3284	0.109431	0.002	0.0234879	0.024	1.9073e-06	0.9335	14306	0.00528232
Psoriasis	order Victivallales id.2254	ebi-a-GCST90017109	rs17114848	15	G	A	0.09893	0.152377	-0.0181	0.0324332	0.0378	4.05864e-06	0.6323	14306	0.00413957
Psoriasis	order Victivallales id.2254	ebi-a-GCST90017109	rs2031282	13	A	G	0.1839	0.122368	0.001	0.0270329	0.0297	4.38258e-06	0.9733	14306	0.0044946
Psoriasis	order Victivallales id.2254	ebi-a-GCST90017109	rs2731834	5	G	C	0.7594	-0.109438	-0.0059	0.023693	0.0262	4.24356e-06	0.8208	14306	0.00437656
Psoriasis	order Victivallales id.2254	ebi-a-GCST90017109	rs2825714	21	A	G	0.1684	-0.13741	-0.0427	0.0289246	0.0301	1.72211e-06	0.1553	14306	0.00528839
Psoriasis	order Victivallales id.2254	ebi-a-GCST90017109	rs62570196	9	C	T	0.04195	-0.21635	0.0185	0.0439866	0.0562	1.07924e-06	0.7422	14306	0.00376239
Psoriasis	order Victivallales id.2254	ebi-a-GCST90017109	rs72640280	1	A	G	0.05526	0.220207	0.0676	0.0486196	0.0487	5.18036e-06	0.1649	14306	0.00506309
Psoriasis	order Victivallales id.2254	ebi-a-GCST90017109	rs73113483	3	T	A	0.1245	-0.131217	0.022	0.0288713	0.0342	8.66343e-06	0.5203	14306	0.00375349
Psoriasis	order Victivallales id.2254	ebi-a-GCST90017109	rs77599476	20	A	G	0.05592	0.230292	0.0034	0.0480168	0.0487	1.86132e-06	0.9447	14306	0.00559969
Psoriasis	class Lentisphaeria id.2250	ebi-a-GCST90016918	rs1002941	15	A	G	0.7544	-0.105025	0.0125	0.0233484	0.026	8.14836e-06	0.631499	14306	0.00408738
Psoriasis	class Lentisphaeria id.2250	ebi-a-GCST90016918	rs11770843	7	C	T	0.3284	0.109431	0.002	0.0234879	0.024	1.9073e-06	0.9335	14306	0.00528232
Psoriasis	class Lentisphaeria id.2250	ebi-a-GCST90016918	rs17114848	15	G	A	0.09893	0.152377	-0.0181	0.0324332	0.0378	4.05864e-06	0.6323	14306	0.00413957
Psoriasis	class Lentisphaeria id.2250	ebi-a-GCST90016918	rs2031282	13	A	G	0.1839	0.122368	0.001	0.0270329	0.0297	4.38258e-06	0.9733	14306	0.0044946
Psoriasis	class Lentisphaeria id.2250	ebi-a-GCST90016918	rs2731834	5	G	C	0.7594	-0.109438	-0.0059	0.023693	0.0262	4.24356e-06	0.8208	14306	0.00437656
Psoriasis	class Lentisphaeria id.2250	ebi-a-GCST90016918	rs2825714	21	A	G	0.1684	-0.13741	-0.0427	0.0289246	0.0301	1.72211e-06	0.1553	14306	0.00528839
Psoriasis	class Lentisphaeria id.2250	ebi-a-GCST90016918	rs62570196	9	C	T	0.04195	-0.21635	0.0185	0.0439866	0.0562	1.07924e-06	0.7422	14306	0.00376239
Psoriasis	class Lentisphaeria id.2250	ebi-a-GCST90016918	rs72640280	1	A	G	0.05526	0.220207	0.0676	0.0486196	0.0487	5.18036e-06	0.1649	14306	0.00506309
Psoriasis	class Lentisphaeria id.2250	ebi-a-GCST90016918	rs73113483	3	T	A	0.1245	-0.131217	0.022	0.0288713	0.0342	8.66343e-06	0.5203	14306	0.00375349
Psoriasis	class Lentisphaeria id.2250	ebi-a-GCST90016918	rs77599476	20	A	G	0.05592	0.230292	0.0034	0.0480168	0.0487	1.86132e-06	0.9447	14306	0.00559969
Psoriasis	genus Peptococcus id.2037	ebi-a-GCST90017042	rs10031059	4	C	T	0.7648	0.121167	0.0228	0.0225844	0.0264	1.23637e-07	0.3865	14306	0.00528182
Psoriasis	genus Peptococcus id.2037	ebi-a-GCST90017042	rs11001941	10	G	A	0.08725	-0.195611	0.0356	0.0392217	0.0398	1.32859e-06	0.3707	14306	0.00609444
Psoriasis	genus Peptococcus id.2037	ebi-a-GCST90017042	rs11030569	11	A	T	0.1274	-0.17402	-0.0307	0.0374133	0.034	3.1299e-06	0.3664	14306	0.00673307
Psoriasis	genus Peptococcus id.2037	ebi-a-GCST90017042	rs12069354	1	C	T	0.06258	0.16763	0.0082	0.0379501	0.0461	9.28346e-06	0.8596	14306	0.00329688
Psoriasis	genus Peptococcus id.2037	ebi-a-GCST90017042	rs2054133	2	A	G	0.6345	-0.0895433	-0.0069	0.0188332	0.0235	2.14166e-06	0.7673	14306	0.00371891
Psoriasis	genus Peptococcus id.2037	ebi-a-GCST90017042	rs34282744	15	G	C	0.08158	0.191797	0.0108	0.0399832	0.0411	1.83535e-06	0.7931	14306	0.00551237
Psoriasis	genus Peptococcus id.2037	ebi-a-GCST90017042	rs36121075	20	A	G	0.1692	-0.14067	0.0455	0.030628	0.03	6.98715e-06	0.1288	14306	0.00556327
Psoriasis	genus Peptococcus id.2037	ebi-a-GCST90017042	rs413827	14	G	A	0.2384	0.110229	-0.0062	0.0237523	0.0263	3.30088e-06	0.8143	14306	0.0044122
Psoriasis	genus Peptococcus id.2037	ebi-a-GCST90017042	rs5770862	22	T	C	0.09276	0.162018	-0.038	0.0356813	0.0386	3.21959e-06	0.3251	14306	0.00441814
Psoriasis	genus Peptococcus id.2037	ebi-a-GCST90017042	rs6918730	6	A	G	0.9397	-0.135311	-0.0476	0.0289742	0.0468	1.14731e-06	0.3089	14306	0.00207493
Psoriasis	genus Peptococcus id.2037	ebi-a-GCST90017042	rs7033353	9	G	T	0.4772	-0.090152	0.0323	0.018995	0.0224	2.21958e-06	0.1495	14306	0.00405524
Psoriasis	genus Peptococcus id.2037	ebi-a-GCST90017042	rs72850165	11	T	C	0.07739	-0.134304	-0.0205	0.0300423	0.0419	5.74156e-06	0.625	14306	0.00257579
Psoriasis	genus Peptococcus id.2037	ebi-a-GCST90017042	rs74592222	1	G	A	0.1158	0.137957	-0.0401	0.0302965	0.035	8.55342e-06	0.2521	14306	0.00389741
Psoriasis	genus Peptococcus id.2037	ebi-a-GCST90017042	rs75754569	3	C	G	0.09269	0.181434	0.0019	0.0319429	0.0386	1.09883e-08	0.9609	14306	0.00553676
Psoriasis	genus Peptococcus id.2037	ebi-a-GCST90017042	rs7766680	6	G	C	0.2246	0.0976832	-0.0339	0.0214155	0.0268	3.50768e-06	0.2054	14306	0.00332357
Psoriasis	genus Peptococcus id.2037	ebi-a-GCST90017042	rs77681628	13	C	T	0.08159	0.200307	0.0368	0.0387328	0.0411	2.68838e-07	0.37	14306	0.00601306
Psoriasis	genus Senegalimassilia id.11160	ebi-a-GCST90017068	rs10036909	5	C	T	0.04048	0.185519	0.1	0.0400881	0.0569	8.05434e-06	0.0787608	14306	0.00267363
Psoriasis	genus Senegalimassilia id.11160	ebi-a-GCST90017068	rs11787826	9	C	A	0.4084	0.081327	-0.0197	0.0171154	0.0227	2.63463e-06	0.3853	14306	0.00319605
Psoriasis	genus Senegalimassilia id.11160	ebi-a-GCST90017068	rs13383270	2	C	G	0.5538	-0.0774679	-0.0011	0.017084	0.0225	6.03949e-06	0.9605	14306	0.0029659
Psoriasis	genus Senegalimassilia id.11160	ebi-a-GCST90017068	rs1990708	2	A	C	0.07852	-0.109619	0.0793	0.0247785	0.0414	8.90574e-06	0.0550896	14306	0.00173887
Psoriasis	genus Senegalimassilia id.11160	ebi-a-GCST90017068	rs2017373	14	C	T	0.3627	0.0782258	-0.0001	0.0176841	0.0232	9.50298e-06	0.9957	14306	0.00282893
Psoriasis	genus Senegalimassilia id.11160	ebi-a-GCST90017068	rs57512504	13	T	A	0.4312	0.0819494	-0.0012	0.0172241	0.0226	2.0332e-06	0.957	14306	0.00329428
Psoriasis	genus Senegalimassilia id.11160	ebi-a-GCST90017068	rs7225245	17	A	G	0.5712	-0.079173	0.0004	0.0170421	0.0227	4.18013e-06	0.9849	14306	0.00307063
Psoriasis	genus Senegalimassilia id.11160	ebi-a-GCST90017068	rs72887800	17	T	A	0.4015	-0.0822462	-0.0047	0.0175721	0.0229	2.41535e-06	0.8366	14306	0.00325096
Psoriasis	genus Hungatella id.11306	ebi-a-GCST90017017	rs10044993	5	A	C	0.9146	-0.139547	0.0109	0.0316748	0.0403	8.06659e-06	0.786401	14306	0.00304201
Psoriasis	genus Hungatella id.11306	ebi-a-GCST90017017	rs13128780	4	T	C	0.1878	-0.149725	-0.035	0.0312777	0.0287	1.74997e-06	0.2222	14306	0.00683876
Psoriasis	genus Hungatella id.11306	ebi-a-GCST90017017	rs13249325	8	T	G	0.4689	-0.100023	0.027	0.0225883	0.0224	9.6917e-06	0.2289	14306	0.00498295
Psoriasis	genus Hungatella id.11306	ebi-a-GCST90017017	rs17092615	14	G	A	0.1391	0.152235	-0.0406	0.0337867	0.0324	7.37683e-06	0.2102	14306	0.00555059
Psoriasis	genus Hungatella id.11306	ebi-a-GCST90017017	rs72759041	15	G	T	0.2086	-0.126025	0.0242	0.0282242	0.0277	3.86091e-06	0.3824	14306	0.00524389
Psoriasis	genus Howardella id.2000	ebi-a-GCST90017016	rs10048062	15	C	T	0.08824	-0.147352	0.015	0.0336531	0.0399	8.58875e-06	0.7063	14306	0.00349372
Psoriasis	genus Howardella id.2000	ebi-a-GCST90017016	rs12452946	17	A	G	0.4978	-0.105833	0.0161	0.0228941	0.0224	3.80391e-06	0.472799	14306	0.0056002
Psoriasis	genus Howardella id.2000	ebi-a-GCST90017016	rs1484873	18	G	A	0.8482	0.227831	-0.0078	0.046335	0.0314	2.55918e-06	0.8047	14306	0.0133667
Psoriasis	genus Howardella id.2000	ebi-a-GCST90017016	rs17167098	7	G	A	0.1364	-0.169366	0.0604	0.0352068	0.0326	1.12323e-06	0.0635404	14306	0.00675786
Psoriasis	genus Howardella id.2000	ebi-a-GCST90017016	rs2154047	14	A	C	0.9117	0.192557	0.049	0.0420093	0.0395	9.97034e-06	0.2141	14306	0.00596982
Psoriasis	genus Howardella id.2000	ebi-a-GCST90017016	rs36081916	7	T	C	0.08942	-0.18123	0.0805	0.0402987	0.0399	4.70046e-06	0.04347	14306	0.00534863
Psoriasis	genus Howardella id.2000	ebi-a-GCST90017016	rs3791893	2	A	G	0.1434	0.147035	-0.0337	0.034023	0.0321	9.49708e-06	0.2946	14306	0.00531127
Psoriasis	genus Howardella id.2000	ebi-a-GCST90017016	rs609430	4	T	G	0.3497	-0.112045	0.0158	0.0239328	0.0234	3.34488e-06	0.501601	14306	0.00570985
Psoriasis	genus Howardella id.2000	ebi-a-GCST90017016	rs61771805	1	A	T	0.1159	-0.136779	-0.0728	0.0296811	0.0351	4.02736e-06	0.0384503	14306	0.00383401
Psoriasis	genus Howardella id.2000	ebi-a-GCST90017016	rs672217	18	G	A	0.1985	0.164146	-0.0028	0.0349993	0.0281	3.52468e-06	0.9203	14306	0.00857343
Psoriasis	genus Subdoligranulum id.2070	ebi-a-GCST90017071	rs10065321	5	T	C	0.4145	-0.0512828	-0.0066	0.0108105	0.0227	2.10155e-06	0.771101	14306	0.00127651
Psoriasis	genus Subdoligranulum id.2070	ebi-a-GCST90017071	rs10497836	2	T	C	0.7883	0.0524065	-0.0073	0.0118697	0.0274	8.37954e-06	0.7891	14306	0.000916669
Psoriasis	genus Subdoligranulum id.2070	ebi-a-GCST90017071	rs12590825	14	C	A	0.331	-0.0525287	-0.0296	0.0109942	0.0237	2.07888e-06	0.212	14306	0.00122202
Psoriasis	genus Subdoligranulum id.2070	ebi-a-GCST90017071	rs12638227	3	C	G	0.4201	0.0557288	0.0361	0.0108552	0.0228	2.47708e-07	0.1141	14306	0.0015132
Psoriasis	genus Subdoligranulum id.2070	ebi-a-GCST90017071	rs1667315	2	G	A	0.3916	0.0485017	0.0234	0.0107452	0.023	6.7214e-06	0.3075	14306	0.00112092
Psoriasis	genus Subdoligranulum id.2070	ebi-a-GCST90017071	rs16962433	16	A	T	0.06311	0.0855999	-0.0112	0.0189213	0.046	7.6454e-06	0.807	14306	0.000866489
Psoriasis	genus Subdoligranulum id.2070	ebi-a-GCST90017071	rs2114677	10	C	T	0.1162	-0.104176	0.0123	0.0230829	0.035	2.71725e-06	0.7249	14306	0.00222908
Psoriasis	genus Subdoligranulum id.2070	ebi-a-GCST90017071	rs2171249	6	C	T	0.07415	0.106744	0.0048	0.0233213	0.0435	4.50557e-06	0.9116	14306	0.00156448
Psoriasis	genus Subdoligranulum id.2070	ebi-a-GCST90017071	rs3761728	4	G	T	0.7478	0.0543458	-0.0587	0.0118866	0.0258	3.8675e-06	0.0226199	14306	0.00111402
Psoriasis	genus Subdoligranulum id.2070	ebi-a-GCST90017071	rs4347804	2	G	A	0.9682	-0.166063	0.0489	0.0357483	0.0638	2.18404e-06	0.4427	14306	0.00169812
Psoriasis	genus Subdoligranulum id.2070	ebi-a-GCST90017071	rs6555306	5	C	T	0.8585	0.0740777	-0.0442	0.0155463	0.032	2.80666e-06	0.1673	14306	0.00133322
Psoriasis	genus Subdoligranulum id.2070	ebi-a-GCST90017071	rs75158211	19	T	C	0.1477	-0.072343	0.0111	0.015933	0.0315	7.5216e-06	0.7247	14306	0.00131764
Psoriasis	genus Subdoligranulum id.2070	ebi-a-GCST90017071	rs76528319	5	G	T	0.08211	-0.143279	-0.0337	0.0310662	0.0407	7.41396e-06	0.408	14306	0.00309444
Psoriasis	genus Subdoligranulum id.2070	ebi-a-GCST90017071	rs76664262	3	T	A	0.1109	0.0834078	-0.0087	0.0185357	0.0357	4.87349e-06	0.8065	14306	0.00137191
Psoriasis	genus Coprococcus2 id.11302	ebi-a-GCST90016984	rs10070053	5	A	G	0.4147	0.0594312	-0.0044	0.0135375	0.0227	7.64874e-06	0.8464	14306	0.00171463
Psoriasis	genus Coprococcus2 id.11302	ebi-a-GCST90016984	rs12634070	3	T	C	0.257	0.0736486	0.0116	0.0164921	0.0257	9.95108e-06	0.649901	14306	0.00207148
Psoriasis	genus Coprococcus2 id.11302	ebi-a-GCST90016984	rs1958519	14	T	A	0.4562	0.0665288	0.0187	0.0138558	0.0225	1.57692e-06	0.4059	14306	0.00219606
Psoriasis	genus Coprococcus2 id.11302	ebi-a-GCST90016984	rs2482516	9	C	T	0.2264	0.0754415	-0.0363	0.0164619	0.0269	4.72335e-06	0.177	14306	0.00199363
Psoriasis	genus Coprococcus2 id.11302	ebi-a-GCST90016984	rs35890118	10	A	G	0.2535	-0.066536	-0.003	0.0147661	0.0257	8.25962e-06	0.9061	14306	0.00167553
Psoriasis	genus Coprococcus2 id.11302	ebi-a-GCST90016984	rs59936925	20	A	T	0.1119	0.117085	0.1162	0.0233995	0.0355	9.3754e-07	0.001075	14306	0.00272474
Psoriasis	genus Coprococcus2 id.11302	ebi-a-GCST90016984	rs61823518	1	A	C	0.1061	-0.0955381	-0.0237	0.0215724	0.0364	6.68252e-06	0.5149	14306	0.00173136
Psoriasis	genus Coprococcus2 id.11302	ebi-a-GCST90016984	rs6677933	1	C	T	0.147	-0.0804405	0.0111	0.0164216	0.0317	1.185e-06	0.7256	14306	0.00162273
Psoriasis	genus Coprococcus2 id.11302	ebi-a-GCST90016984	rs72680320	4	T	C	0.3359	-0.0649382	0.0485	0.013919	0.0237	2.27117e-06	0.0410904	14306	0.00188137
Psoriasis	genus Coprococcus2 id.11302	ebi-a-GCST90016984	rs9426473	1	A	G	0.2578	0.0727361	0.017	0.0161662	0.0255	6.30681e-06	0.5062	14306	0.00202458
Psoriasis	order Mollicutes RF9 id.11579	ebi-a-GCST90017103	rs10071529	5	C	G	0.8902	-0.125105	0.0044	0.0278674	0.036	8.6441e-06	0.9031	14306	0.00305963
Psoriasis	order Mollicutes RF9 id.11579	ebi-a-GCST90017103	rs11779863	8	G	A	0.1597	-0.0772768	-0.0426	0.0172171	0.0308	6.68852e-06	0.1667	14306	0.00160276
Psoriasis	order Mollicutes RF9 id.11579	ebi-a-GCST90017103	rs12566890	1	T	G	0.1319	-0.103134	-0.0279	0.0241775	0.0336	8.11204e-06	0.4066	14306	0.00243584
Psoriasis	order Mollicutes RF9 id.11579	ebi-a-GCST90017103	rs13100746	3	C	T	0.4439	0.0638979	0.0249	0.0142685	0.0225	7.28853e-06	0.2677	14306	0.00201577
Psoriasis	order Mollicutes RF9 id.11579	ebi-a-GCST90017103	rs17235252	7	T	C	0.1194	-0.122002	-0.0143	0.0255463	0.0347	2.15879e-06	0.681201	14306	0.00313002
Psoriasis	order Mollicutes RF9 id.11579	ebi-a-GCST90017103	rs3932485	3	C	T	0.3907	0.0626209	-0.0058	0.0141623	0.0229	9.92865e-06	0.799	14306	0.001867
Psoriasis	order Mollicutes RF9 id.11579	ebi-a-GCST90017103	rs515984	10	C	T	0.886	0.0875451	0.0082	0.0190685	0.0353	6.61363e-06	0.8154	14306	0.00154822
Psoriasis	order Mollicutes RF9 id.11579	ebi-a-GCST90017103	rs62188991	2	G	C	0.06138	-0.110864	-0.032	0.0241355	0.0481	5.26708e-06	0.5053	14306	0.00141621
Psoriasis	order Mollicutes RF9 id.11579	ebi-a-GCST90017103	rs638542	1	A	G	0.7124	0.070592	0.0135	0.0157049	0.0246	5.17285e-06	0.583399	14306	0.00204199
Psoriasis	order Mollicutes RF9 id.11579	ebi-a-GCST90017103	rs739151	22	G	C	0.4844	-0.0652658	0.0385	0.0139773	0.0224	3.09286e-06	0.0858302	14306	0.00212774
Psoriasis	order Mollicutes RF9 id.11579	ebi-a-GCST90017103	rs74603314	14	T	C	0.04011	0.230767	0.1241	0.0489701	0.0571	2.27641e-06	0.02979	14306	0.00410064
Psoriasis	order Mollicutes RF9 id.11579	ebi-a-GCST90017103	rs76373661	3	G	A	0.1585	0.0908218	0.0041	0.0202986	0.0307	5.15941e-06	0.8942	14306	0.00220036
Psoriasis	order Mollicutes RF9 id.11579	ebi-a-GCST90017103	rs7706512	5	A	G	0.4786	-0.0657351	-0.0026	0.0138979	0.0224	2.27206e-06	0.9058	14306	0.00215659
Psoriasis	order Mollicutes RF9 id.11579	ebi-a-GCST90017103	rs7801843	7	A	G	0.1523	-0.0869495	0.0374	0.0194509	0.0311	9.46891e-06	0.2293	14306	0.00195212
Psoriasis	order Mollicutes RF9 id.11579	ebi-a-GCST90017103	rs7853673	9	A	G	0.5376	0.0624389	-0.0606	0.0139833	0.0224	6.73256e-06	0.00691099	14306	0.00193828
Psoriasis	order Mollicutes RF9 id.11579	ebi-a-GCST90017103	rs949341	11	A	G	0.7212	-0.0656602	-0.0242	0.0147216	0.0251	7.73286e-06	0.3339	14306	0.00173374
Psoriasis	genus Clostridium innocuum group id.14397	ebi-a-GCST90016979	rs10074000	5	T	C	0.3772	-0.102648	-0.0165	0.0227508	0.0232	6.99939e-06	0.4768	14306	0.00495053
Psoriasis	genus Clostridium innocuum group id.14397	ebi-a-GCST90016979	rs10506058	12	A	G	0.4224	0.0997048	-0.0544	0.0221926	0.0227	8.92442e-06	0.0163599	14306	0.0048508
Psoriasis	genus Clostridium innocuum group id.14397	ebi-a-GCST90016979	rs1942371	18	G	A	0.1236	-0.157938	0.0567	0.034187	0.0343	4.0634e-06	0.0981093	14306	0.00540411
Psoriasis	genus Clostridium innocuum group id.14397	ebi-a-GCST90016979	rs1948423	3	T	A	0.3482	-0.108859	0.0023	0.023425	0.0235	3.49406e-06	0.9206	14306	0.005379
Psoriasis	genus Clostridium innocuum group id.14397	ebi-a-GCST90016979	rs40656	5	C	T	0.206	0.142664	-0.02	0.0311021	0.0281	8.61529e-06	0.475501	14306	0.00665804
Psoriasis	genus Clostridium innocuum group id.14397	ebi-a-GCST90016979	rs4869133	5	G	A	0.1774	-0.180591	-0.0176	0.0409505	0.0296	7.24453e-06	0.552	14306	0.00951841
Psoriasis	genus Clostridium innocuum group id.14397	ebi-a-GCST90016979	rs61267978	18	T	C	0.1213	0.14708	-0.0409	0.0320875	0.0343	5.58509e-06	0.2332	14306	0.00461146
Psoriasis	genus Clostridium innocuum group id.14397	ebi-a-GCST90016979	rs6577484	1	G	A	0.1043	0.160425	0.0148	0.0360857	0.0373	8.40601e-06	0.691801	14306	0.00480863
Psoriasis	genus Clostridium innocuum group id.14397	ebi-a-GCST90016979	rs6890185	5	C	T	0.6752	-0.113424	-0.0039	0.0233137	0.0239	1.12243e-06	0.8712	14306	0.00564272
Psoriasis	genus Clostridium innocuum group id.14397	ebi-a-GCST90016979	rs71564433	6	T	A	0.2012	-0.126746	-0.0238	0.0274657	0.0283	7.8001e-06	0.3992	14306	0.00516374
Psoriasis	genus Clostridium innocuum group id.14397	ebi-a-GCST90016979	rs77845139	15	A	G	0.245	-0.114993	-0.0022	0.0257186	0.0262	8.40621e-06	0.9343	14306	0.00489199
Psoriasis	genus Butyrivibrio id.1993	ebi-a-GCST90016975	rs1007475	6	G	T	0.277	0.118065	-0.0446	0.0261271	0.0251	7.92319e-06	0.0752194	14306	0.00558329
Psoriasis	genus Butyrivibrio id.1993	ebi-a-GCST90016975	rs11761679	7	T	C	0.1396	0.154775	-0.0072	0.0321539	0.0323	2.20232e-06	0.8226	14306	0.00575463
Psoriasis	genus Butyrivibrio id.1993	ebi-a-GCST90016975	rs142855850	10	A	G	0.09813	0.205013	0.0178	0.0457138	0.0379	6.85536e-06	0.6389	14306	0.00743941
Psoriasis	genus Butyrivibrio id.1993	ebi-a-GCST90016975	rs16934069	9	T	C	0.1782	-0.133784	-0.0032	0.0299444	0.0295	8.85911e-06	0.9142	14306	0.00524218
Psoriasis	genus Butyrivibrio id.1993	ebi-a-GCST90016975	rs16941336	17	C	T	0.2311	0.127488	0.0005	0.0267936	0.0266	1.53183e-06	0.9837	14306	0.00577615
Psoriasis	genus Butyrivibrio id.1993	ebi-a-GCST90016975	rs17163238	5	G	A	0.1915	0.140987	-0.0232	0.0309117	0.0284	5.51201e-06	0.4132	14306	0.00615513
Psoriasis	genus Butyrivibrio id.1993	ebi-a-GCST90016975	rs4537857	13	T	C	0.333	-0.12459	0.0005	0.0260992	0.0237	1.80194e-06	0.9833	14306	0.00689551
Psoriasis	genus Butyrivibrio id.1993	ebi-a-GCST90016975	rs486484	20	A	G	0.4254	-0.108349	0.0085	0.0240008	0.0227	6.61089e-06	0.7069	14306	0.00573909
Psoriasis	genus Butyrivibrio id.1993	ebi-a-GCST90016975	rs4928024	3	G	A	0.8146	0.17471	-0.0043	0.0389333	0.029	8.18634e-06	0.8827	14306	0.00921976
Psoriasis	genus Butyrivibrio id.1993	ebi-a-GCST90016975	rs72723662	14	C	T	0.1422	0.224078	-0.0063	0.0449336	0.033	7.86249e-07	0.8485	14306	0.0122494
Psoriasis	genus Butyrivibrio id.1993	ebi-a-GCST90016975	rs7412979	1	C	G	0.08067	0.186779	-0.0576	0.0389112	0.0412	1.70565e-06	0.1616	14306	0.00517451
Psoriasis	genus Butyrivibrio id.1993	ebi-a-GCST90016975	rs74622183	14	A	G	0.08936	-0.201027	-0.0109	0.0428204	0.0394	2.45748e-06	0.7824	14306	0.00657701
Psoriasis	genus Butyrivibrio id.1993	ebi-a-GCST90016975	rs77356209	18	T	C	0.04596	0.216874	-0.0287	0.0483299	0.0537	6.66423e-06	0.5932	14306	0.00412469
Psoriasis	genus Butyrivibrio id.1993	ebi-a-GCST90016975	rs7752361	6	G	A	0.5176	0.11923	-0.0686	0.0239975	0.0224	7.69113e-07	0.00219801	14306	0.00709909
Psoriasis	genus Butyrivibrio id.1993	ebi-a-GCST90016975	rs7763512	6	A	G	0.5758	-0.119846	0.0121	0.0253367	0.0227	3.10656e-06	0.5932	14306	0.00701648
Psoriasis	genus Butyrivibrio id.1993	ebi-a-GCST90016975	rs9349693	6	G	A	0.7086	-0.117973	-0.0098	0.0259861	0.0246	5.54958e-06	0.6896	14306	0.00574759
Psoriasis	genus Butyricicoccus id.2055	ebi-a-GCST90016973	rs10084203	2	G	A	0.8698	-0.0549699	0.0254	0.0123563	0.0333	8.58638e-06	0.4451	14306	0.0006844
Psoriasis	genus Butyricicoccus id.2055	ebi-a-GCST90016973	rs12034718	1	G	A	0.7764	-0.0701199	0.0654	0.0158213	0.0269	9.57679e-06	0.0149799	14306	0.00170714
Psoriasis	genus Butyricicoccus id.2055	ebi-a-GCST90016973	rs12585793	13	T	C	0.02902	-0.262206	0.0251	0.0564729	0.0671	5.79189e-06	0.708101	14306	0.00387456
Psoriasis	genus Butyricicoccus id.2055	ebi-a-GCST90016973	rs2017189	4	T	G	0.5284	0.0506956	0.0153	0.011024	0.0224	3.87258e-06	0.4937	14306	0.00128088
Psoriasis	genus Butyricicoccus id.2055	ebi-a-GCST90016973	rs4962426	10	T	G	0.8046	-0.0614216	0.015	0.0135979	0.0283	7.38482e-06	0.5954	14306	0.00118625
Psoriasis	genus Butyricicoccus id.2055	ebi-a-GCST90016973	rs56221232	2	T	C	0.1003	0.0828027	-0.0201	0.0167401	0.0372	7.61939e-07	0.5894	14306	0.00123742
Psoriasis	genus Butyricicoccus id.2055	ebi-a-GCST90016973	rs62478070	7	T	G	0.02558	0.224039	0.0528	0.0494959	0.0713	5.93772e-06	0.4583	14306	0.00250221
Psoriasis	genus Butyricicoccus id.2055	ebi-a-GCST90016973	rs7322368	13	C	T	0.9089	-0.0815733	0.0453	0.0183167	0.0389	5.51785e-06	0.2444	14306	0.00110195
Psoriasis	genus Butyricicoccus id.2055	ebi-a-GCST90016973	rs75238760	18	T	A	0.1322	0.0619423	-0.0194	0.0139942	0.0331	6.79704e-06	0.5592	14306	0.000880351
Psoriasis	genus Candidatus Soleaferrea id.11350	ebi-a-GCST90016976	rs10090365	8	G	A	0.5217	0.0834413	0.0108	0.0180989	0.0223	4.17311e-06	0.6294	14306	0.00347467
Psoriasis	genus Candidatus Soleaferrea id.11350	ebi-a-GCST90016976	rs10108780	8	A	G	0.2424	-0.092834	0.0117	0.0199807	0.0261	3.64083e-06	0.6538	14306	0.00316531
Psoriasis	genus Candidatus Soleaferrea id.11350	ebi-a-GCST90016976	rs10809135	9	C	T	0.5564	-0.0834858	-0.0319	0.0182426	0.0228	5.4718e-06	0.1613	14306	0.0034406
Psoriasis	genus Candidatus Soleaferrea id.11350	ebi-a-GCST90016976	rs11153159	6	G	C	0.142	-0.12805	0.026	0.0285446	0.0321	4.4152e-06	0.4189	14306	0.00399544
Psoriasis	genus Candidatus Soleaferrea id.11350	ebi-a-GCST90016976	rs12500231	4	T	A	0.5156	-0.0813853	0.0003	0.0182696	0.0225	7.67644e-06	0.9882	14306	0.00330856
Psoriasis	genus Candidatus Soleaferrea id.11350	ebi-a-GCST90016976	rs2193878	3	T	A	0.02465	0.228255	0.1044	0.0509241	0.072	9.4554e-06	0.1472	14306	0.00250523
Psoriasis	genus Candidatus Soleaferrea id.11350	ebi-a-GCST90016976	rs36155147	7	T	C	0.6602	-0.104966	0.0005	0.0240995	0.0244	5.4114e-06	0.9825	14306	0.0049434
Psoriasis	genus Candidatus Soleaferrea id.11350	ebi-a-GCST90016976	rs386526	10	G	C	0.5024	-0.0818459	0.0157	0.0180086	0.0221	8.33067e-06	0.4761	14306	0.0033493
Psoriasis	genus Candidatus Soleaferrea id.11350	ebi-a-GCST90016976	rs4294381	1	C	T	0.8425	-0.112197	0.0004	0.023186	0.0306	1.36848e-06	0.9888	14306	0.00334074
Psoriasis	genus Candidatus Soleaferrea id.11350	ebi-a-GCST90016976	rs4678258	3	T	C	0.2422	0.0986136	0.013	0.0215646	0.0263	5.53184e-06	0.6203	14306	0.00356971
Psoriasis	genus Candidatus Soleaferrea id.11350	ebi-a-GCST90016976	rs6489992	12	A	G	0.3717	-0.0840437	-0.0078	0.0187031	0.0231	7.88787e-06	0.736701	14306	0.00329913
Psoriasis	genus Candidatus Soleaferrea id.11350	ebi-a-GCST90016976	rs6494306	15	A	G	0.3237	-0.0969304	0.0349	0.0214221	0.024	5.80056e-06	0.1446	14306	0.0041137
Psoriasis	genus Candidatus Soleaferrea id.11350	ebi-a-GCST90016976	rs6881988	5	C	G	0.5091	0.0819131	-0.0039	0.018185	0.0225	9.2289e-06	0.8613	14306	0.00335377
Psoriasis	genus Candidatus Soleaferrea id.11350	ebi-a-GCST90016976	rs7400877	14	C	T	0.7865	0.0951085	0.005	0.0212799	0.0273	9.29458e-06	0.8559	14306	0.00303784
Psoriasis	genus Candidatus Soleaferrea id.11350	ebi-a-GCST90016976	rs830151	19	A	G	0.9402	-0.194561	-0.0172	0.0347932	0.0472	4.25608e-08	0.714801	14306	0.0042566
Psoriasis	genus Candidatus Soleaferrea id.11350	ebi-a-GCST90016976	rs9973954	2	G	A	0.6437	-0.0892075	0.004	0.0195401	0.0235	5.94799e-06	0.8657	14306	0.00365033
Psoriasis	family Ruminococcaceae id.2050	ebi-a-GCST90016951	rs10093275	8	T	C	0.6689	-0.0534595	-0.0332	0.011677	0.0238	5.35229e-06	0.1621	14306	0.0012659
Psoriasis	family Ruminococcaceae id.2050	ebi-a-GCST90016951	rs10166469	2	C	T	0.7464	0.053336	0.01	0.0120209	0.0257	8.52158e-06	0.6962	14306	0.00107694
Psoriasis	family Ruminococcaceae id.2050	ebi-a-GCST90016951	rs1612733	1	T	C	0.05456	0.108708	0.0161	0.0238006	0.0496	4.22435e-06	0.7457	14306	0.00121916
Psoriasis	family Ruminococcaceae id.2050	ebi-a-GCST90016951	rs17376049	1	T	C	0.1087	0.0848534	0.0597	0.0172114	0.0359	7.29625e-07	0.0960108	14306	0.00139515
Psoriasis	family Ruminococcaceae id.2050	ebi-a-GCST90016951	rs2113833	2	C	T	0.9673	-0.169146	0.0473	0.0355009	0.063	1.14464e-06	0.452	14306	0.00180993
Psoriasis	family Ruminococcaceae id.2050	ebi-a-GCST90016951	rs2426816	20	T	A	0.5124	-0.0480152	0.0068	0.0106011	0.0224	6.04463e-06	0.761001	14306	0.00115202
Psoriasis	family Ruminococcaceae id.2050	ebi-a-GCST90016951	rs3009418	1	A	C	0.9528	-0.0927607	-0.0195	0.0210123	0.0532	8.6902e-06	0.714399	14306	0.00077393
Psoriasis	family Ruminococcaceae id.2050	ebi-a-GCST90016951	rs499272	11	G	C	0.1282	0.0706431	0.0086	0.016046	0.0335	9.29351e-06	0.7981	14306	0.00111551
Psoriasis	family Ruminococcaceae id.2050	ebi-a-GCST90016951	rs55793120	12	T	C	0.06163	0.13822	-0.1426	0.0266152	0.0474	1.44338e-07	0.00261999	14306	0.00220972
Psoriasis	family Ruminococcaceae id.2050	ebi-a-GCST90016951	rs56199908	9	T	C	0.05238	-0.199327	-0.0412	0.0410444	0.0502	1.66414e-06	0.4125	14306	0.00394423
Psoriasis	family Ruminococcaceae id.2050	ebi-a-GCST90016951	rs76724913	1	T	G	0.09755	0.0901053	-0.0259	0.0203104	0.0379	9.60484e-06	0.494899	14306	0.00142949
Psoriasis	genus Lachnospiraceae FCS020 group id.11314	ebi-a-GCST90017021	rs10093861	8	G	A	0.4076	-0.0568869	0.0161	0.0121152	0.0228	3.05626e-06	0.4812	14306	0.0015628
Psoriasis	genus Lachnospiraceae FCS020 group id.11314	ebi-a-GCST90017021	rs113859143	5	G	C	0.05659	-0.108906	-0.0177	0.0242055	0.0485	2.55452e-06	0.715	14306	0.00126641
Psoriasis	genus Lachnospiraceae FCS020 group id.11314	ebi-a-GCST90017021	rs12078956	1	C	G	0.1096	0.106101	-0.0289	0.0222904	0.0361	2.15432e-06	0.4235	14306	0.00219718
Psoriasis	genus Lachnospiraceae FCS020 group id.11314	ebi-a-GCST90017021	rs1254846	10	A	G	0.8558	-0.105963	0.0322	0.0232501	0.0334	5.59667e-06	0.3356	14306	0.00277125
Psoriasis	genus Lachnospiraceae FCS020 group id.11314	ebi-a-GCST90017021	rs1363769	19	C	T	0.968	0.200628	0.11	0.0449372	0.0634	1.58161e-06	0.0826609	14306	0.00249367
Psoriasis	genus Lachnospiraceae FCS020 group id.11314	ebi-a-GCST90017021	rs2322265	4	C	T	0.2652	-0.0666305	0.0475	0.0141577	0.0256	5.20811e-06	0.0631204	14306	0.00173029
Psoriasis	genus Lachnospiraceae FCS020 group id.11314	ebi-a-GCST90017021	rs2862811	3	C	T	0.6991	-0.0564927	-0.0044	0.0121736	0.0244	3.91913e-06	0.8574	14306	0.00134269
Psoriasis	genus Lachnospiraceae FCS020 group id.11314	ebi-a-GCST90017021	rs35035870	11	T	C	0.03921	-0.190615	-0.0721	0.0414403	0.0578	2.62029e-06	0.2119	14306	0.0027376
Psoriasis	genus Lachnospiraceae FCS020 group id.11314	ebi-a-GCST90017021	rs369444	16	C	G	0.07263	0.125481	0.0145	0.0259008	0.0431	3.14826e-06	0.7373	14306	0.00212107
Psoriasis	genus Lachnospiraceae FCS020 group id.11314	ebi-a-GCST90017021	rs3999074	10	G	T	0.4941	-0.0550587	-0.0195	0.0121847	0.0224	6.55043e-06	0.385	14306	0.00151552
Psoriasis	genus Lachnospiraceae FCS020 group id.11314	ebi-a-GCST90017021	rs4452603	6	T	G	0.2725	0.0604208	-0.0011	0.0135965	0.0254	8.98194e-06	0.9644	14306	0.00144745
Psoriasis	genus Lachnospiraceae FCS020 group id.11314	ebi-a-GCST90017021	rs7249113	19	G	A	0.2988	0.0679483	-0.0126	0.0133496	0.0245	3.721e-07	0.608199	14306	0.00193468
Psoriasis	genus Lachnospiraceae FCS020 group id.11314	ebi-a-GCST90017021	rs72793667	2	A	G	0.04037	-0.116881	0.0549	0.0246589	0.057	1.63422e-06	0.3354	14306	0.00105847
Psoriasis	genus Lachnospiraceae FCS020 group id.11314	ebi-a-GCST90017021	rs9308097	4	G	A	0.5066	-0.055381	0.0054	0.0123659	0.0223	7.47291e-06	0.8096	14306	0.00153326
Psoriasis	genus Lachnospiraceae FCS020 group id.11314	ebi-a-GCST90017021	rs9788306	13	C	T	0.2878	-0.062804	-0.0347	0.0130744	0.0248	1.38618e-06	0.1616	14306	0.00161695
Psoriasis	genus Lachnospiraceae FCS020 group id.11314	ebi-a-GCST90017021	rs9919338	1	G	C	0.4381	-0.0553339	-0.009	0.0120621	0.0225	4.90671e-06	0.6876	14306	0.00150746
Psoriasis	genus Odoribacter id.952	ebi-a-GCST90017034	rs10093869	8	A	G	0.4227	-0.0577795	0.0021	0.0125389	0.0227	3.67443e-06	0.9248	14306	0.00162934
Psoriasis	genus Odoribacter id.952	ebi-a-GCST90017034	rs10423795	19	T	C	0.6164	-0.0550695	0.0318	0.0121164	0.0231	6.5793e-06	0.1687	14306	0.00143415
Psoriasis	genus Odoribacter id.952	ebi-a-GCST90017034	rs16918425	11	A	T	0.04781	0.0999781	0.0418	0.0223785	0.0526	8.85054e-06	0.427	14306	0.000910085
Psoriasis	genus Odoribacter id.952	ebi-a-GCST90017034	rs28417404	14	A	G	0.09639	-0.0726896	-0.023	0.0161372	0.0378	3.68036e-06	0.5434	14306	0.000920423
Psoriasis	genus Odoribacter id.952	ebi-a-GCST90017034	rs4793970	17	A	G	0.3631	-0.0576329	0.0497	0.0129154	0.0234	6.02698e-06	0.0334303	14306	0.00153627
Psoriasis	genus Odoribacter id.952	ebi-a-GCST90017034	rs503751	15	C	G	0.5273	0.0618294	0.0192	0.0118887	0.0224	2.07625e-07	0.3901	14306	0.00190574
Psoriasis	genus Odoribacter id.952	ebi-a-GCST90017034	rs6856150	4	A	G	0.8774	-0.0881922	0.0283	0.0194146	0.0342	6.05954e-06	0.4069	14306	0.00167332
Psoriasis	genus Odoribacter id.952	ebi-a-GCST90017034	rs74553962	8	T	G	0.07618	0.121449	-0.0303	0.0264106	0.0428	9.48681e-06	0.4798	14306	0.00207609
Psoriasis	genus Odoribacter id.952	ebi-a-GCST90017034	rs77779484	12	G	A	0.06086	-0.133489	0.0556	0.0268526	0.0469	6.56251e-07	0.235	14306	0.00203696
Psoriasis	genus Enterorhabdus id.820	ebi-a-GCST90016992	rs10098492	8	T	C	0.05724	0.132323	0.0043	0.0293688	0.0479	6.40575e-06	0.9288	14306	0.00188974
Psoriasis	genus Enterorhabdus id.820	ebi-a-GCST90016992	rs11098863	4	A	T	0.5208	0.0966008	0.041	0.0162677	0.0224	3.05647e-09	0.0674808	14306	0.00465778
Psoriasis	genus Enterorhabdus id.820	ebi-a-GCST90016992	rs114731706	2	T	G	0.032	0.182308	0.0209	0.0382298	0.0635	2.1734e-06	0.742699	14306	0.00205905
Psoriasis	genus Enterorhabdus id.820	ebi-a-GCST90016992	rs2051957	7	C	T	0.2001	0.0843291	0.0071	0.0189864	0.0281	8.89857e-06	0.7996	14306	0.0022765
Psoriasis	genus Enterorhabdus id.820	ebi-a-GCST90016992	rs3017103	11	G	A	0.8081	-0.0980897	-0.016	0.0208995	0.0285	2.94042e-06	0.574399	14306	0.00298412
Psoriasis	genus Enterorhabdus id.820	ebi-a-GCST90016992	rs73331712	12	T	C	0.04141	0.26199	0.0051	0.055123	0.056	4.8492e-06	0.9267	14306	0.00544926
Psoriasis	genus Enterorhabdus id.820	ebi-a-GCST90016992	rs77655283	2	G	A	0.0697	0.132988	-0.0584	0.0298306	0.044	5.88044e-06	0.1845	14306	0.00229356
Psoriasis	genus Enterorhabdus id.820	ebi-a-GCST90016992	rs7923280	10	T	A	0.7187	-0.0860019	-0.0152	0.0169148	0.025	5.23854e-07	0.5427	14306	0.00299064
Psoriasis	genus Enterorhabdus id.820	ebi-a-GCST90016992	rs9470637	6	T	A	0.4879	0.0755513	-0.0106	0.0166263	0.0224	5.69626e-06	0.6374	14306	0.00285233
Psoriasis	genus Coprococcus1 id.11301	ebi-a-GCST90016983	rs1010560	1	C	A	0.2683	0.0580232	0.0255	0.0122722	0.0253	1.95916e-06	0.3135	14306	0.00132186
Psoriasis	genus Coprococcus1 id.11301	ebi-a-GCST90016983	rs12794898	11	G	T	0.129	0.0903299	0.0427	0.0197212	0.0338	4.9153e-06	0.2067	14306	0.00183358
Psoriasis	genus Coprococcus1 id.11301	ebi-a-GCST90016983	rs12886051	14	G	C	0.2963	-0.0521782	-0.0059	0.0118051	0.0245	8.00774e-06	0.8106	14306	0.00113534
Psoriasis	genus Coprococcus1 id.11301	ebi-a-GCST90016983	rs1519491	2	T	C	0.3972	0.0499197	0.0225	0.0113558	0.0229	8.95282e-06	0.3266	14306	0.00119332
Psoriasis	genus Coprococcus1 id.11301	ebi-a-GCST90016983	rs1576241	6	A	G	0.3808	-0.0510343	0.0155	0.0109535	0.023	3.32859e-06	0.5006	14306	0.00122824
Psoriasis	genus Coprococcus1 id.11301	ebi-a-GCST90016983	rs2907920	19	G	A	0.7155	-0.0561173	0.0476	0.0126824	0.0249	7.65332e-06	0.0560596	14306	0.00128208
Psoriasis	genus Coprococcus1 id.11301	ebi-a-GCST90016983	rs4277593	20	G	A	0.4102	-0.0585649	-0.0546	0.0109914	0.0227	1.1397e-07	0.0160801	14306	0.00165961
Psoriasis	genus Coprococcus1 id.11301	ebi-a-GCST90016983	rs56405618	4	A	G	0.1155	-0.08963	0.0154	0.0186508	0.0352	1.57195e-06	0.6624	14306	0.00164141
Psoriasis	genus Coprococcus1 id.11301	ebi-a-GCST90016983	rs73031725	11	T	C	0.03135	0.167591	-0.1152	0.0355224	0.0642	1.97916e-06	0.0726993	14306	0.00170583
Psoriasis	genus Coprococcus1 id.11301	ebi-a-GCST90016983	rs73167075	3	T	C	0.21	0.0573137	0.0005	0.0127573	0.0274	8.5686e-06	0.9855	14306	0.00108992
Psoriasis	genus Coprococcus1 id.11301	ebi-a-GCST90016983	rs74101919	1	T	C	0.1084	-0.0718988	-0.0779	0.0144651	0.036	1.0329e-06	0.0307397	14306	0.000999246
Psoriasis	genus Coprococcus1 id.11301	ebi-a-GCST90016983	rs7784490	7	G	C	0.6677	0.0518543	0.0151	0.0113136	0.0237	4.55229e-06	0.5251	14306	0.00119319
Psoriasis	genus Coprococcus1 id.11301	ebi-a-GCST90016983	rs946513	10	T	C	0.954	-0.205899	-0.0326	0.0460018	0.0542	8.61847e-06	0.548001	14306	0.00372087
Psoriasis	phylum Tenericutes id.3919	ebi-a-GCST90017117	rs10108398	8	G	A	0.2755	0.0769142	0.0049	0.0153953	0.025	1.09001e-06	0.8451	14306	0.00236158
Psoriasis	phylum Tenericutes id.3919	ebi-a-GCST90017117	rs11890098	2	A	G	0.2781	0.074438	0.0053	0.0153389	0.0249	9.56577e-07	0.8301	14306	0.00222483
Psoriasis	phylum Tenericutes id.3919	ebi-a-GCST90017117	rs12566890	1	T	G	0.1319	-0.101147	-0.0279	0.0230978	0.0336	3.65098e-06	0.4066	14306	0.00234288
Psoriasis	phylum Tenericutes id.3919	ebi-a-GCST90017117	rs17214486	14	C	A	0.3235	0.06099	0.0296	0.0135623	0.024	6.60861e-06	0.2183	14306	0.00162813
Psoriasis	phylum Tenericutes id.3919	ebi-a-GCST90017117	rs2464826	7	A	C	0.113	0.0944239	0.0202	0.0211806	0.0354	8.39499e-06	0.567799	14306	0.00178729
Psoriasis	phylum Tenericutes id.3919	ebi-a-GCST90017117	rs28537087	15	G	A	0.2488	0.0820873	0.0163	0.0188312	0.026	8.07402e-06	0.5311	14306	0.00251877
Psoriasis	phylum Tenericutes id.3919	ebi-a-GCST90017117	rs3768491	1	G	A	0.7118	0.0681052	0.0103	0.0149061	0.0246	4.2335e-06	0.676401	14306	0.00190302
Psoriasis	phylum Tenericutes id.3919	ebi-a-GCST90017117	rs4885016	13	C	T	0.8651	0.0819606	-0.0777	0.0181628	0.0328	7.26993e-06	0.0178098	14306	0.0015679
Psoriasis	phylum Tenericutes id.3919	ebi-a-GCST90017117	rs6043847	20	T	C	0.05889	-0.114937	0.0561	0.0248606	0.0476	4.55481e-06	0.2386	14306	0.00146431
Psoriasis	phylum Tenericutes id.3919	ebi-a-GCST90017117	rs72901605	11	T	C	0.1149	-0.0841852	0.0355	0.0178119	0.0351	3.25792e-06	0.3112	14306	0.0014415
Psoriasis	phylum Tenericutes id.3919	ebi-a-GCST90017117	rs74603314	14	T	C	0.04011	0.221639	0.1241	0.0462918	0.0571	1.5569e-06	0.02979	14306	0.00378265
Psoriasis	phylum Tenericutes id.3919	ebi-a-GCST90017117	rs78169027	11	A	G	0.06147	-0.108283	0.0013	0.0237289	0.0474	5.87611e-06	0.9776	14306	0.00135289
Psoriasis	class Mollicutes id.3920	ebi-a-GCST90016921	rs10108398	8	G	A	0.2755	0.0769142	0.0049	0.0153953	0.025	1.09001e-06	0.8451	14306	0.00236158
Psoriasis	class Mollicutes id.3920	ebi-a-GCST90016921	rs11890098	2	A	G	0.2781	0.074438	0.0053	0.0153389	0.0249	9.56577e-07	0.8301	14306	0.00222483
Psoriasis	class Mollicutes id.3920	ebi-a-GCST90016921	rs12566890	1	T	G	0.1319	-0.101147	-0.0279	0.0230978	0.0336	3.65098e-06	0.4066	14306	0.00234288
Psoriasis	class Mollicutes id.3920	ebi-a-GCST90016921	rs17214486	14	C	A	0.3235	0.06099	0.0296	0.0135623	0.024	6.60861e-06	0.2183	14306	0.00162813
Psoriasis	class Mollicutes id.3920	ebi-a-GCST90016921	rs2464826	7	A	C	0.113	0.0944239	0.0202	0.0211806	0.0354	8.39499e-06	0.567799	14306	0.00178729
Psoriasis	class Mollicutes id.3920	ebi-a-GCST90016921	rs28537087	15	G	A	0.2488	0.0820873	0.0163	0.0188312	0.026	8.07402e-06	0.5311	14306	0.00251877
Psoriasis	class Mollicutes id.3920	ebi-a-GCST90016921	rs3768491	1	G	A	0.7118	0.0681052	0.0103	0.0149061	0.0246	4.2335e-06	0.676401	14306	0.00190302
Psoriasis	class Mollicutes id.3920	ebi-a-GCST90016921	rs4885016	13	C	T	0.8651	0.0819606	-0.0777	0.0181628	0.0328	7.26993e-06	0.0178098	14306	0.0015679
Psoriasis	class Mollicutes id.3920	ebi-a-GCST90016921	rs6043847	20	T	C	0.05889	-0.114937	0.0561	0.0248606	0.0476	4.55481e-06	0.2386	14306	0.00146431
Psoriasis	class Mollicutes id.3920	ebi-a-GCST90016921	rs72901605	11	T	C	0.1149	-0.0841852	0.0355	0.0178119	0.0351	3.25792e-06	0.3112	14306	0.0014415
Psoriasis	class Mollicutes id.3920	ebi-a-GCST90016921	rs74603314	14	T	C	0.04011	0.221639	0.1241	0.0462918	0.0571	1.5569e-06	0.02979	14306	0.00378265
Psoriasis	class Mollicutes id.3920	ebi-a-GCST90016921	rs78169027	11	A	G	0.06147	-0.108283	0.0013	0.0237289	0.0474	5.87611e-06	0.9776	14306	0.00135289
Psoriasis	family Porphyromonadaceae id.943	ebi-a-GCST90016947	rs10119172	9	C	G	0.1778	-0.0737324	0.046	0.014259	0.0293	1.32425e-07	0.1165	14306	0.00158948
Psoriasis	family Porphyromonadaceae id.943	ebi-a-GCST90016947	rs10762312	10	A	G	0.6896	0.052368	0.0532	0.0118814	0.0242	8.70362e-06	0.02776	14306	0.00117403
Psoriasis	family Porphyromonadaceae id.943	ebi-a-GCST90016947	rs10858364	9	G	T	0.2512	0.055316	-0.0614	0.012085	0.0266	4.31062e-06	0.0208099	14306	0.00115111
Psoriasis	family Porphyromonadaceae id.943	ebi-a-GCST90016947	rs17065783	3	A	G	0.1582	-0.059133	-0.0037	0.0122235	0.0307	1.79349e-06	0.9048	14306	0.000931333
Psoriasis	family Porphyromonadaceae id.943	ebi-a-GCST90016947	rs1980561	14	A	G	0.4754	-0.0485289	-0.0197	0.0109284	0.0224	8.9454e-06	0.3796	14306	0.00117468
Psoriasis	family Porphyromonadaceae id.943	ebi-a-GCST90016947	rs3111851	3	G	C	0.2606	-0.0581896	-0.024	0.0121147	0.0256	2.19498e-06	0.3475	14306	0.00130489
Psoriasis	family Porphyromonadaceae id.943	ebi-a-GCST90016947	rs35233670	17	T	C	0.5247	-0.0473576	-0.0036	0.010602	0.0224	7.90988e-06	0.8708	14306	0.00111863
Psoriasis	family Porphyromonadaceae id.943	ebi-a-GCST90016947	rs35961441	1	A	C	0.03799	0.0915257	-0.0072	0.0207306	0.0588	8.37394e-06	0.902	14306	0.000612301
Psoriasis	family Porphyromonadaceae id.943	ebi-a-GCST90016947	rs6953849	7	A	G	0.1786	0.0718149	-0.038	0.0150724	0.0292	2.44478e-06	0.1924	14306	0.0015132
Psoriasis	family Porphyromonadaceae id.943	ebi-a-GCST90016947	rs7330827	13	T	C	0.05965	-0.103842	0.0366	0.0237355	0.0472	8.04896e-06	0.438	14306	0.0012097
Psoriasis	family Porphyromonadaceae id.943	ebi-a-GCST90016947	rs864093	4	A	C	0.211	-0.0527939	0.0226	0.0117499	0.0274	9.59798e-06	0.4101	14306	0.000928019
Psoriasis	genus Eubacterium ruminantium group id.11340	ebi-a-GCST90017004	rs10131724	14	C	A	0.9003	0.199832	0.0379	0.0414577	0.0379	2.38666e-06	0.3171	14306	0.00716873
Psoriasis	genus Eubacterium ruminantium group id.11340	ebi-a-GCST90017004	rs10923018	1	G	A	0.5782	0.0726438	0.0323	0.0160924	0.0226	6.79548e-06	0.1535	14306	0.00257402
Psoriasis	genus Eubacterium ruminantium group id.11340	ebi-a-GCST90017004	rs112375806	22	T	A	0.1402	0.143141	-0.0867	0.0293757	0.0326	5.8217e-06	0.00780297	14306	0.00493973
Psoriasis	genus Eubacterium ruminantium group id.11340	ebi-a-GCST90017004	rs11637981	15	T	G	0.443	0.073258	0.0089	0.0160888	0.0225	5.43676e-06	0.691301	14306	0.00264849
Psoriasis	genus Eubacterium ruminantium group id.11340	ebi-a-GCST90017004	rs13025464	2	C	T	0.5968	0.0737077	-0.0189	0.0163786	0.0229	6.96835e-06	0.4084	14306	0.0026146
Psoriasis	genus Eubacterium ruminantium group id.11340	ebi-a-GCST90017004	rs139749	22	C	T	0.342	-0.0845439	-0.0063	0.0171791	0.0237	8.58836e-07	0.791701	14306	0.00321697
Psoriasis	genus Eubacterium ruminantium group id.11340	ebi-a-GCST90017004	rs16891896	5	G	A	0.08472	-0.174787	0.0472	0.0390573	0.04	2.38122e-06	0.2378	14306	0.00473792
Psoriasis	genus Eubacterium ruminantium group id.11340	ebi-a-GCST90017004	rs17519472	12	C	T	0.1399	0.107804	0.0416	0.0233984	0.0323	4.7036e-06	0.1981	14306	0.00279683
Psoriasis	genus Eubacterium ruminantium group id.11340	ebi-a-GCST90017004	rs209813	6	G	A	0.1451	-0.103488	-0.0278	0.0236391	0.0318	9.23145e-06	0.3821	14306	0.00265701
Psoriasis	genus Eubacterium ruminantium group id.11340	ebi-a-GCST90017004	rs2116427	5	A	G	0.2553	0.0911461	-0.0511	0.0182353	0.0256	4.67369e-07	0.0463799	14306	0.00315892
Psoriasis	genus Eubacterium ruminantium group id.11340	ebi-a-GCST90017004	rs2229917	9	A	G	0.04223	0.153538	0.0583	0.0323922	0.0556	2.15894e-06	0.2939	14306	0.00190697
Psoriasis	genus Eubacterium ruminantium group id.11340	ebi-a-GCST90017004	rs2418654	2	C	T	0.4315	-0.0748879	-0.0533	0.0165852	0.0229	6.17248e-06	0.01986	14306	0.00275147
Psoriasis	genus Eubacterium ruminantium group id.11340	ebi-a-GCST90017004	rs2817174	1	C	T	0.3955	-0.0734306	-0.0356	0.0163687	0.0229	7.86955e-06	0.1203	14306	0.00257826
Psoriasis	genus Eubacterium ruminantium group id.11340	ebi-a-GCST90017004	rs57340348	6	T	C	0.2016	-0.0979429	0.0196	0.0212166	0.028	4.93276e-06	0.4852	14306	0.00308807
Psoriasis	genus Eubacterium ruminantium group id.11340	ebi-a-GCST90017004	rs606117	9	G	A	0.7297	-0.0833243	0.0215	0.018056	0.0253	4.81637e-06	0.3938	14306	0.00273882
Psoriasis	genus Eubacterium ruminantium group id.11340	ebi-a-GCST90017004	rs6676699	1	T	G	0.6978	0.0888124	0.0433	0.0196447	0.0245	6.37984e-06	0.0762606	14306	0.00332662
Psoriasis	genus Eubacterium ruminantium group id.11340	ebi-a-GCST90017004	rs7000472	8	G	A	0.5837	0.0762282	0.0295	0.016523	0.0228	4.06846e-06	0.1953	14306	0.00282395
Psoriasis	genus Eubacterium ruminantium group id.11340	ebi-a-GCST90017004	rs72836424	10	C	T	0.1108	-0.139825	0.0436	0.030069	0.0358	2.62126e-06	0.2231	14306	0.00385247
Psoriasis	genus Eubacterium ruminantium group id.11340	ebi-a-GCST90017004	rs73139629	12	A	C	0.09223	-0.115098	-0.0012	0.0247909	0.0388	5.36204e-06	0.9757	14306	0.00221827
Psoriasis	family Prevotellaceae id.960	ebi-a-GCST90016948	rs10131942	14	C	G	0.1637	0.0701212	-0.0429	0.0158326	0.0304	8.60815e-06	0.1583	14306	0.00134629
Psoriasis	family Prevotellaceae id.960	ebi-a-GCST90016948	rs12057990	1	C	T	0.2689	0.0589878	0.0499	0.0132268	0.0252	8.9747e-06	0.0475598	14306	0.00136811
Psoriasis	family Prevotellaceae id.960	ebi-a-GCST90016948	rs12118202	1	T	C	0.1814	-0.0751986	0.0254	0.0147265	0.0289	5.5423e-07	0.3794	14306	0.00167942
Psoriasis	family Prevotellaceae id.960	ebi-a-GCST90016948	rs13069367	3	A	C	0.4074	-0.0539768	-0.0086	0.0119687	0.0228	7.39486e-06	0.705399	14306	0.00140678
Psoriasis	family Prevotellaceae id.960	ebi-a-GCST90016948	rs148376875	3	T	G	0.1528	0.084515	-0.0473	0.0179163	0.0312	2.08027e-06	0.1296	14306	0.0018493
Psoriasis	family Prevotellaceae id.960	ebi-a-GCST90016948	rs2206482	20	T	G	0.3954	-0.0569105	-0.0211	0.0117486	0.0229	1.30377e-06	0.3575	14306	0.00154853
Psoriasis	family Prevotellaceae id.960	ebi-a-GCST90016948	rs2278540	3	G	A	0.3634	0.0554249	-0.0005	0.0123265	0.0233	8.43587e-06	0.9828	14306	0.00142132
Psoriasis	family Prevotellaceae id.960	ebi-a-GCST90016948	rs34071565	11	T	A	0.06313	-0.1567	0.0097	0.0347882	0.0462	5.60144e-06	0.834	14306	0.00290458
Psoriasis	family Prevotellaceae id.960	ebi-a-GCST90016948	rs34660375	5	A	G	0.1543	-0.0805894	-0.0033	0.0178291	0.0318	7.40321e-06	0.9177	14306	0.00169499
Psoriasis	family Prevotellaceae id.960	ebi-a-GCST90016948	rs3758087	8	C	T	0.7235	-0.0564199	-0.0058	0.0124655	0.025	8.60578e-06	0.8169	14306	0.00127359
Psoriasis	family Prevotellaceae id.960	ebi-a-GCST90016948	rs3860225	1	A	G	0.09063	0.083936	-0.0218	0.0167936	0.0388	5.4968e-07	0.5745	14306	0.00116129
Psoriasis	family Prevotellaceae id.960	ebi-a-GCST90016948	rs4493272	2	T	C	0.4774	-0.0604992	0.0021	0.0118027	0.0224	3.02315e-07	0.9268	14306	0.00182634
Psoriasis	family Prevotellaceae id.960	ebi-a-GCST90016948	rs4685827	3	T	C	0.2415	-0.0679529	-0.0092	0.0145407	0.0262	2.77192e-06	0.726501	14306	0.00169168
Psoriasis	family Prevotellaceae id.960	ebi-a-GCST90016948	rs7252711	19	G	A	0.8907	0.0740876	-0.0497	0.0161926	0.0359	5.56583e-06	0.1669	14306	0.00106874
Psoriasis	family Prevotellaceae id.960	ebi-a-GCST90016948	rs7975087	12	C	A	0.1757	-0.0601448	0.052	0.0135454	0.0294	7.59451e-06	0.0774997	14306	0.00104781
Psoriasis	family Prevotellaceae id.960	ebi-a-GCST90016948	rs912860	14	A	G	0.9768	0.229046	-0.0576	0.0483124	0.0742	9.29929e-07	0.4378	14306	0.00237777
Psoriasis	family Prevotellaceae id.960	ebi-a-GCST90016948	rs9586501	13	G	A	0.2622	0.0592681	-0.0455	0.0127329	0.0254	2.58988e-06	0.0733095	14306	0.00135907
Psoriasis	family Prevotellaceae id.960	ebi-a-GCST90016948	rs9958960	18	G	A	0.1535	-0.0914807	0.0126	0.0173611	0.031	1.06324e-07	0.684101	14306	0.00217482
Psoriasis	genus Dialister id.2183	ebi-a-GCST90016988	rs10138457	14	T	C	0.093	-0.113054	-0.0132	0.0261933	0.0385	7.88116e-06	0.732799	14306	0.00215622
Psoriasis	genus Dialister id.2183	ebi-a-GCST90016988	rs10938938	4	A	G	0.8429	0.0773514	0.029	0.0170915	0.0308	7.37055e-06	0.346	14306	0.0015846
Psoriasis	genus Dialister id.2183	ebi-a-GCST90016988	rs11071887	15	T	C	0.3242	0.0662403	0.0235	0.0146315	0.024	5.91412e-06	0.3288	14306	0.00192267
Psoriasis	genus Dialister id.2183	ebi-a-GCST90016988	rs11166701	8	G	A	0.5102	-0.0655301	0.023	0.013186	0.0224	5.50744e-07	0.3045	14306	0.0021462
Psoriasis	genus Dialister id.2183	ebi-a-GCST90016988	rs2314294	16	T	C	0.1357	0.0865932	0.0289	0.0193719	0.0328	8.07904e-06	0.3785	14306	0.0017589
Psoriasis	genus Dialister id.2183	ebi-a-GCST90016988	rs2435610	7	A	C	0.2521	0.0647132	-0.016	0.0143314	0.0258	5.93267e-06	0.534399	14306	0.00157918
Psoriasis	genus Dialister id.2183	ebi-a-GCST90016988	rs4747450	10	C	A	0.2248	0.0668509	0.0003	0.0147685	0.0269	5.83727e-06	0.9913	14306	0.0015576
Psoriasis	genus Dialister id.2183	ebi-a-GCST90016988	rs4753063	11	A	G	0.5535	0.0596297	0.0002	0.0130052	0.0225	4.8568e-06	0.9933	14306	0.0017575
Psoriasis	genus Dialister id.2183	ebi-a-GCST90016988	rs517089	11	T	A	0.1693	0.076227	-0.0152	0.0170411	0.0298	5.1363e-06	0.609799	14306	0.00163436
Psoriasis	genus Dialister id.2183	ebi-a-GCST90016988	rs75416973	1	A	G	0.2214	0.0727223	-0.0195	0.016451	0.0271	9.46085e-06	0.4705	14306	0.0018233
Psoriasis	genus Dialister id.2183	ebi-a-GCST90016988	rs764177	3	C	A	0.3674	-0.0601454	0.0179	0.0135366	0.0233	9.60771e-06	0.443	14306	0.00168152
Psoriasis	genus Dialister id.2183	ebi-a-GCST90016988	rs76680460	9	G	A	0.04311	-0.161296	0.0873	0.0364332	0.0555	8.19219e-06	0.1162	14306	0.00214643
Psoriasis	genus Eubacterium xylanophilum group id.14375	ebi-a-GCST90017006	rs10140184	14	A	C	0.4734	0.0576795	-0.0223	0.012599	0.0228	4.95861e-06	0.3278	14306	0.00165875
Psoriasis	genus Eubacterium xylanophilum group id.14375	ebi-a-GCST90017006	rs10917203	1	A	C	0.3933	0.0612633	-0.018	0.0130917	0.0229	3.15152e-06	0.4316	14306	0.00179114
Psoriasis	genus Eubacterium xylanophilum group id.14375	ebi-a-GCST90017006	rs112176119	16	C	T	0.09246	-0.113455	-0.0358	0.0245762	0.0389	3.32767e-06	0.3579	14306	0.00216021
Psoriasis	genus Eubacterium xylanophilum group id.14375	ebi-a-GCST90017006	rs12980122	19	C	G	0.07535	-0.108274	-0.0197	0.0238257	0.0431	5.01938e-06	0.6467	14306	0.00163357
Psoriasis	genus Eubacterium xylanophilum group id.14375	ebi-a-GCST90017006	rs13239072	7	G	A	0.2757	0.0687427	-0.0049	0.0142728	0.0251	1.81782e-06	0.8456	14306	0.00188729
Psoriasis	genus Eubacterium xylanophilum group id.14375	ebi-a-GCST90017006	rs17830032	20	G	A	0.08139	-0.160597	0.0224	0.0310515	0.0414	2.38891e-07	0.587899	14306	0.00385662
Psoriasis	genus Eubacterium xylanophilum group id.14375	ebi-a-GCST90017006	rs1999224	9	G	T	0.09749	-0.0949051	0.004	0.0203503	0.0377	3.75491e-06	0.9155	14306	0.00158497
Psoriasis	genus Eubacterium xylanophilum group id.14375	ebi-a-GCST90017006	rs2012708	16	G	A	0.6563	-0.0573202	-0.0005	0.0126905	0.0236	6.52544e-06	0.9816	14306	0.00148227
Psoriasis	genus Eubacterium xylanophilum group id.14375	ebi-a-GCST90017006	rs2213117	11	T	G	0.1622	0.0877797	0.0042	0.0189012	0.0307	4.21328e-06	0.892	14306	0.00209416
Psoriasis	genus Eubacterium xylanophilum group id.14375	ebi-a-GCST90017006	rs4654122	1	G	C	0.5416	-0.0553508	0.0062	0.0123588	0.0224	7.19615e-06	0.7812	14306	0.00152125
Psoriasis	genus Eubacterium xylanophilum group id.14375	ebi-a-GCST90017006	rs75586835	4	A	G	0.07069	-0.114498	-0.0355	0.0263455	0.0438	9.38707e-06	0.4178	14306	0.00172244
Psoriasis	genus Eubacterium xylanophilum group id.14375	ebi-a-GCST90017006	rs79582700	17	C	G	0.1219	-0.0951677	0.0092	0.0199969	0.0341	2.40979e-06	0.787	14306	0.00193891
Psoriasis	genus Eubacterium fissicatena group id.14373	ebi-a-GCST90016999	rs10147907	14	T	G	0.07892	0.172263	-0.002	0.039601	0.0424	8.27237e-06	0.962	14306	0.00431418
Psoriasis	genus Eubacterium fissicatena group id.14373	ebi-a-GCST90016999	rs11818408	10	G	A	0.3959	0.10585	0.0409	0.0237114	0.0229	8.20012e-06	0.0745092	14306	0.00535928
Psoriasis	genus Eubacterium fissicatena group id.14373	ebi-a-GCST90016999	rs11876297	18	T	C	0.2838	0.131469	-0.0029	0.0281712	0.0253	2.66557e-06	0.9097	14306	0.00702625
Psoriasis	genus Eubacterium fissicatena group id.14373	ebi-a-GCST90016999	rs151257695	7	A	G	0.07101	0.20951	0.0405	0.0454847	0.0436	3.09678e-06	0.3529	14306	0.00579122
Psoriasis	genus Eubacterium fissicatena group id.14373	ebi-a-GCST90016999	rs1768152	3	C	T	0.8948	-0.139489	-0.0292	0.0316186	0.0366	8.70062e-06	0.425	14306	0.00366312
Psoriasis	genus Eubacterium fissicatena group id.14373	ebi-a-GCST90016999	rs2733072	8	G	A	0.5029	0.109644	0.0331	0.0228306	0.0225	1.49091e-06	0.1412	14306	0.0060107
Psoriasis	genus Eubacterium fissicatena group id.14373	ebi-a-GCST90016999	rs3771393	2	T	C	0.8059	-0.130842	-0.0767	0.0266671	0.0282	7.37904e-07	0.00653702	14306	0.00535588
Psoriasis	genus Eubacterium fissicatena group id.14373	ebi-a-GCST90016999	rs6934739	6	A	G	0.3326	0.111463	0.0276	0.0252788	0.0237	9.75326e-06	0.244	14306	0.00551569
Psoriasis	genus Eubacterium fissicatena group id.14373	ebi-a-GCST90016999	rs7104872	11	G	A	0.1105	0.138612	0.037	0.0291906	0.0358	2.73149e-06	0.3015	14306	0.00377694
Psoriasis	class Melainabacteria id.1589	ebi-a-GCST90016919	rs10148250	14	A	G	0.583	-0.0861928	-0.0072	0.0193381	0.0235	8.67142e-06	0.760801	14306	0.00361224
Psoriasis	class Melainabacteria id.1589	ebi-a-GCST90016919	rs10738747	9	A	G	0.565	-0.0814624	0.003	0.0184409	0.0226	9.95795e-06	0.8947	14306	0.00326199
Psoriasis	class Melainabacteria id.1589	ebi-a-GCST90016919	rs11150282	16	T	C	0.36	0.0989487	0.0321	0.0196972	0.0233	6.02893e-07	0.1682	14306	0.00451162
Psoriasis	class Melainabacteria id.1589	ebi-a-GCST90016919	rs113884518	9	T	C	0.02419	-0.205352	0.023	0.0454982	0.0726	8.05675e-06	0.7516	14306	0.00199081
Psoriasis	class Melainabacteria id.1589	ebi-a-GCST90016919	rs1221147	9	A	T	0.8487	-0.123968	0.015	0.0278958	0.0314	7.10739e-06	0.6329	14306	0.00394677
Psoriasis	class Melainabacteria id.1589	ebi-a-GCST90016919	rs16851659	1	G	C	0.3405	-0.0896103	0.0308	0.0186432	0.0235	1.27488e-06	0.1909	14306	0.00360643
Psoriasis	class Melainabacteria id.1589	ebi-a-GCST90016919	rs28678345	17	T	C	0.04904	0.214848	0.0457	0.0470878	0.0523	6.69083e-06	0.3819	14306	0.00430532
Psoriasis	class Melainabacteria id.1589	ebi-a-GCST90016919	rs367480	11	A	G	0.6417	0.083758	0.0194	0.0185796	0.0234	8.19917e-06	0.406	14306	0.00322598
Psoriasis	class Melainabacteria id.1589	ebi-a-GCST90016919	rs4129395	9	G	A	0.4848	0.0896187	0.001	0.0185106	0.0224	1.48057e-06	0.9646	14306	0.00401204
Psoriasis	class Melainabacteria id.1589	ebi-a-GCST90016919	rs73074665	7	A	T	0.06403	0.166216	0.0983	0.0355728	0.0455	2.86609e-06	0.0307397	14306	0.00331147
Psoriasis	class Melainabacteria id.1589	ebi-a-GCST90016919	rs789069	18	A	C	0.1411	-0.103539	0.0118	0.0234287	0.032	6.84636e-06	0.7136	14306	0.00259841
Psoriasis	class Melainabacteria id.1589	ebi-a-GCST90016919	rs79790072	15	T	C	0.03147	0.226722	-0.0267	0.0487841	0.065	3.29011e-06	0.681601	14306	0.00313348
Psoriasis	class Melainabacteria id.1589	ebi-a-GCST90016919	rs9864379	3	T	C	0.1497	-0.159735	0.0623	0.0292553	0.0315	5.36056e-08	0.0482203	14306	0.00649567
Psoriasis	genus Anaerotruncus id.2054	ebi-a-GCST90016967	rs10150232	14	A	G	0.1995	0.0567088	-0.0068	0.0124877	0.028	6.67667e-06	0.8094	14306	0.00102715
Psoriasis	genus Anaerotruncus id.2054	ebi-a-GCST90016967	rs11018566	11	A	G	0.05338	-0.156465	-0.0045	0.0366032	0.0499	6.13705e-06	0.9281	14306	0.00247411
Psoriasis	genus Anaerotruncus id.2054	ebi-a-GCST90016967	rs115414803	4	A	C	0.06231	-0.144356	-0.0151	0.0317524	0.0466	6.83471e-06	0.746	14306	0.0024351
Psoriasis	genus Anaerotruncus id.2054	ebi-a-GCST90016967	rs12056802	8	C	G	0.1269	0.0774194	-0.0047	0.0177178	0.0336	6.12675e-06	0.8883	14306	0.00132817
Psoriasis	genus Anaerotruncus id.2054	ebi-a-GCST90016967	rs1272208	9	T	G	0.7615	0.0611743	-0.0327	0.0129831	0.0263	4.27986e-06	0.2141	14306	0.00135933
Psoriasis	genus Anaerotruncus id.2054	ebi-a-GCST90016967	rs1431492	3	C	T	0.1572	-0.0654996	-0.0428	0.0146188	0.0307	7.35563e-06	0.1626	14306	0.0011368
Psoriasis	genus Anaerotruncus id.2054	ebi-a-GCST90016967	rs17734739	2	T	C	0.1408	0.0660052	0.087	0.014908	0.0321	7.4278e-06	0.00665105	14306	0.0010541
Psoriasis	genus Anaerotruncus id.2054	ebi-a-GCST90016967	rs2704155	11	T	A	0.9597	-0.106235	-0.0835	0.0234815	0.059	5.41826e-06	0.157	14306	0.000872983
Psoriasis	genus Anaerotruncus id.2054	ebi-a-GCST90016967	rs2704155	11	T	A	0.0004291	-0.106235	-0.0253	0.0234815	0.5631	5.41826e-06	0.9642	14306	9.68138e-06
Psoriasis	genus Anaerotruncus id.2054	ebi-a-GCST90016967	rs34449434	12	A	C	0.3923	-0.0497004	0.0096	0.0113402	0.0236	9.85054e-06	0.6832	14306	0.00117776
Psoriasis	genus Anaerotruncus id.2054	ebi-a-GCST90016967	rs4669806	2	G	T	0.214	0.0576389	0.005	0.0122994	0.0272	2.42058e-06	0.8548	14306	0.00111763
Psoriasis	genus Anaerotruncus id.2054	ebi-a-GCST90016967	rs6494922	15	A	G	0.05401	0.0903106	-0.0502	0.0202257	0.0496	6.62369e-06	0.3112	14306	0.000833428
Psoriasis	genus Anaerotruncus id.2054	ebi-a-GCST90016967	rs6563550	13	T	C	0.07822	0.0877135	-0.0019	0.0176745	0.0416	2.34515e-07	0.9644	14306	0.00110945
Psoriasis	genus Anaerotruncus id.2054	ebi-a-GCST90016967	rs7155595	14	C	A	0.3017	0.0539336	0.0408	0.0118903	0.0244	7.54988e-06	0.0945693	14306	0.00122565
Psoriasis	genus Anaerotruncus id.2054	ebi-a-GCST90016967	rs7675045	4	A	T	0.4689	-0.0497815	0.0184	0.0110573	0.0224	6.91879e-06	0.4108	14306	0.0012343
Psoriasis	genus Anaerotruncus id.2054	ebi-a-GCST90016967	rs8005030	14	C	T	0.3315	0.0554447	-0.0094	0.0117854	0.0238	2.28297e-06	0.6937	14306	0.0013625
Psoriasis	genus Anaerotruncus id.2054	ebi-a-GCST90016967	rs9347879	6	T	C	0.4888	0.050618	0.0123	0.011049	0.0224	4.22328e-06	0.581201	14306	0.00128045
Psoriasis	genus Ruminococcus1 id.11373	ebi-a-GCST90017062	rs10167839	2	A	G	0.3608	0.0519509	0.0321	0.0116306	0.0234	8.09245e-06	0.1699	14306	0.00124486
Psoriasis	genus Ruminococcus1 id.11373	ebi-a-GCST90017062	rs10769159	11	C	G	0.3983	0.0640277	0.0093	0.0110059	0.0229	5.29127e-09	0.6859	14306	0.00196497
Psoriasis	genus Ruminococcus1 id.11373	ebi-a-GCST90017062	rs10995816	10	C	G	0.113	-0.0762002	0.0334	0.0174689	0.0354	8.38262e-06	0.3466	14306	0.00116398
Psoriasis	genus Ruminococcus1 id.11373	ebi-a-GCST90017062	rs11783695	8	G	T	0.1592	-0.0734114	-0.0125	0.0161398	0.0308	4.72683e-06	0.684	14306	0.00144276
Psoriasis	genus Ruminococcus1 id.11373	ebi-a-GCST90017062	rs17781867	17	C	T	0.06953	0.0999271	0.036	0.0211728	0.0441	1.96336e-06	0.4151	14306	0.00129203
Psoriasis	genus Ruminococcus1 id.11373	ebi-a-GCST90017062	rs3000856	1	A	T	0.8371	0.0709997	0.0168	0.0162766	0.0305	9.27662e-06	0.5824	14306	0.00137481
Psoriasis	genus Ruminococcus1 id.11373	ebi-a-GCST90017062	rs3819978	1	C	T	0.07758	-0.11504	-0.0577	0.0260137	0.0421	8.74138e-06	0.1702	14306	0.00189411
Psoriasis	genus Ruminococcus1 id.11373	ebi-a-GCST90017062	rs4849717	2	T	A	0.07428	0.132764	-0.0527	0.0299816	0.0429	8.82612e-06	0.2198	14306	0.00242405
Psoriasis	genus Ruminococcus1 id.11373	ebi-a-GCST90017062	rs6105066	20	T	C	0.2764	-0.0607052	0.0227	0.013425	0.0252	5.05918e-06	0.369	14306	0.00147407
Psoriasis	genus Ruminococcus1 id.11373	ebi-a-GCST90017062	rs6493760	15	T	C	0.6428	-0.0535262	0.0046	0.0115885	0.0235	3.38361e-06	0.8435	14306	0.00131568
Psoriasis	genus Ruminococcus1 id.11373	ebi-a-GCST90017062	rs7117576	11	A	G	0.0913	0.0829505	0.0068	0.0170891	0.0391	6.47978e-07	0.8619	14306	0.00114172
Psoriasis	genus Ruminococcus1 id.11373	ebi-a-GCST90017062	rs7583465	2	C	T	0.4396	0.0527654	0.0054	0.0112619	0.0225	2.55611e-06	0.8103	14306	0.00137178
Psoriasis	genus Ruminococcus1 id.11373	ebi-a-GCST90017062	rs78572139	5	G	A	0.102	0.125038	-0.0497	0.0279411	0.0373	5.23106e-06	0.1831	14306	0.00286412
Psoriasis	genus Ruminococcus1 id.11373	ebi-a-GCST90017062	rs78613526	2	G	A	0.05254	0.167497	-0.035	0.0367639	0.0515	5.11423e-06	0.4971	14306	0.00279315
Psoriasis	class Methanobacteria id.119	ebi-a-GCST90016920	rs10202904	2	G	T	0.5917	0.121754	0.0036	0.0235357	0.0228	3.01432e-07	0.8761	14306	0.00716271
Psoriasis	class Methanobacteria id.119	ebi-a-GCST90016920	rs10424197	19	A	G	0.7431	0.111274	0.0021	0.0247517	0.0259	9.27897e-06	0.9362	14306	0.00472747
Psoriasis	class Methanobacteria id.119	ebi-a-GCST90016920	rs11018665	11	A	T	0.2411	0.111465	-0.0453	0.0250516	0.0262	6.51869e-06	0.0840892	14306	0.00454662
Psoriasis	class Methanobacteria id.119	ebi-a-GCST90016920	rs12825290	12	C	G	0.06149	-0.216781	-0.0382	0.0493496	0.0469	6.07561e-06	0.4153	14306	0.00542395
Psoriasis	class Methanobacteria id.119	ebi-a-GCST90016920	rs4257531	3	G	A	0.1055	0.164498	0.0213	0.0364959	0.0367	7.44338e-06	0.5616	14306	0.00510721
Psoriasis	class Methanobacteria id.119	ebi-a-GCST90016920	rs56131665	5	G	A	0.1074	0.178661	-0.0213	0.039298	0.0362	6.17988e-06	0.5569	14306	0.00611999
Psoriasis	class Methanobacteria id.119	ebi-a-GCST90016920	rs6508769	19	C	T	0.8534	-0.153519	-0.0132	0.0344519	0.0316	8.22527e-06	0.6773	14306	0.00589713
Psoriasis	class Methanobacteria id.119	ebi-a-GCST90016920	rs6776814	3	T	C	0.02045	-0.199566	0.1061	0.0411825	0.0787	1.63061e-06	0.1779	14306	0.0015956
Psoriasis	class Methanobacteria id.119	ebi-a-GCST90016920	rs73068003	7	G	T	0.09607	-0.15814	-0.0187	0.0351803	0.038	8.44578e-06	0.6218	14306	0.00434346
Psoriasis	class Methanobacteria id.119	ebi-a-GCST90016920	rs73457410	13	A	G	0.06361	0.21534	0.0359	0.0436695	0.0457	1.40854e-06	0.4322	14306	0.0055241
Psoriasis	class Methanobacteria id.119	ebi-a-GCST90016920	rs75208022	12	C	T	0.09347	-0.227245	0.0081	0.048763	0.0384	5.92107e-06	0.8325	14306	0.00875131
Psoriasis	class Methanobacteria id.119	ebi-a-GCST90016920	rs894996	4	C	A	0.06991	0.216999	0.0414	0.0449076	0.0438	1.87556e-06	0.344	14306	0.00612364
Psoriasis	genus Methanobrevibacter id.123	ebi-a-GCST90017033	rs10202904	2	G	T	0.5917	0.112811	0.0036	0.0239106	0.0228	3.08546e-06	0.8761	14306	0.00614913
Psoriasis	genus Methanobrevibacter id.123	ebi-a-GCST90017033	rs11018665	11	A	T	0.2411	0.113013	-0.0453	0.0254343	0.0262	7.03105e-06	0.0840892	14306	0.00467378
Psoriasis	genus Methanobrevibacter id.123	ebi-a-GCST90017033	rs1334944	10	T	C	0.2783	0.115197	-0.004	0.0255492	0.025	7.61377e-06	0.8718	14306	0.00533068
Psoriasis	genus Methanobrevibacter id.123	ebi-a-GCST90017033	rs4779844	15	C	G	0.6546	-0.109639	0.0618	0.0247979	0.0236	9.28282e-06	0.00882795	14306	0.00543574
Psoriasis	genus Methanobrevibacter id.123	ebi-a-GCST90017033	rs4802933	19	G	A	0.7678	0.135628	0.0308	0.0308139	0.0266	9.73823e-06	0.2468	14306	0.00655902
Psoriasis	genus Methanobrevibacter id.123	ebi-a-GCST90017033	rs6776814	3	T	C	0.02045	-0.188956	0.1061	0.0419905	0.0787	8.04896e-06	0.1779	14306	0.00143045
Psoriasis	genus Methanobrevibacter id.123	ebi-a-GCST90017033	rs76029318	13	T	C	0.06284	0.222849	0.0387	0.0454319	0.0459	1.07552e-06	0.399	14306	0.00584926
Psoriasis	genus Methanobrevibacter id.123	ebi-a-GCST90017033	rs894996	4	C	A	0.06991	0.214213	0.0414	0.0456045	0.0438	3.81566e-06	0.344	14306	0.00596741
Psoriasis	family Methanobacteriaceae id.121	ebi-a-GCST90016942	rs10202904	2	G	T	0.5917	0.121754	0.0036	0.0235357	0.0228	3.01432e-07	0.8761	14306	0.00716271
Psoriasis	family Methanobacteriaceae id.121	ebi-a-GCST90016942	rs10424197	19	A	G	0.7431	0.111274	0.0021	0.0247517	0.0259	9.27897e-06	0.9362	14306	0.00472747
Psoriasis	family Methanobacteriaceae id.121	ebi-a-GCST90016942	rs11018665	11	A	T	0.2411	0.111465	-0.0453	0.0250516	0.0262	6.51869e-06	0.0840892	14306	0.00454662
Psoriasis	family Methanobacteriaceae id.121	ebi-a-GCST90016942	rs12825290	12	C	G	0.06149	-0.216781	-0.0382	0.0493496	0.0469	6.07561e-06	0.4153	14306	0.00542395
Psoriasis	family Methanobacteriaceae id.121	ebi-a-GCST90016942	rs4257531	3	G	A	0.1055	0.164498	0.0213	0.0364959	0.0367	7.44338e-06	0.5616	14306	0.00510721
Psoriasis	family Methanobacteriaceae id.121	ebi-a-GCST90016942	rs56131665	5	G	A	0.1074	0.178661	-0.0213	0.039298	0.0362	6.17988e-06	0.5569	14306	0.00611999
Psoriasis	family Methanobacteriaceae id.121	ebi-a-GCST90016942	rs6508769	19	C	T	0.8534	-0.153519	-0.0132	0.0344519	0.0316	8.22527e-06	0.6773	14306	0.00589713
Psoriasis	family Methanobacteriaceae id.121	ebi-a-GCST90016942	rs6776814	3	T	C	0.02045	-0.199566	0.1061	0.0411825	0.0787	1.63061e-06	0.1779	14306	0.0015956
Psoriasis	family Methanobacteriaceae id.121	ebi-a-GCST90016942	rs73068003	7	G	T	0.09607	-0.15814	-0.0187	0.0351803	0.038	8.44578e-06	0.6218	14306	0.00434346
Psoriasis	family Methanobacteriaceae id.121	ebi-a-GCST90016942	rs73457410	13	A	G	0.06361	0.21534	0.0359	0.0436695	0.0457	1.40854e-06	0.4322	14306	0.0055241
Psoriasis	family Methanobacteriaceae id.121	ebi-a-GCST90016942	rs75208022	12	C	T	0.09347	-0.227245	0.0081	0.048763	0.0384	5.92107e-06	0.8325	14306	0.00875131
Psoriasis	family Methanobacteriaceae id.121	ebi-a-GCST90016942	rs894996	4	C	A	0.06991	0.216999	0.0414	0.0449076	0.0438	1.87556e-06	0.344	14306	0.00612364
Psoriasis	phylum Euryarchaeota id.55	ebi-a-GCST90017113	rs10202904	2	G	T	0.5917	0.115986	0.0036	0.0230271	0.0228	6.18885e-07	0.8761	14306	0.00650013
Psoriasis	phylum Euryarchaeota id.55	ebi-a-GCST90017113	rs11022995	11	A	G	0.5153	0.10373	0.0111	0.0228889	0.0224	7.73001e-06	0.621001	14306	0.00537492
Psoriasis	phylum Euryarchaeota id.55	ebi-a-GCST90017113	rs34928225	6	T	C	0.0929	0.19977	-0.0171	0.0425421	0.0386	4.33092e-06	0.6585	14306	0.00672607
Psoriasis	phylum Euryarchaeota id.55	ebi-a-GCST90017113	rs45498998	21	G	A	0.1547	-0.131882	-0.0038	0.029229	0.0309	5.32451e-06	0.9011	14306	0.00454886
Psoriasis	phylum Euryarchaeota id.55	ebi-a-GCST90017113	rs56131665	5	G	A	0.1074	0.176759	-0.0213	0.0385787	0.0362	5.30383e-06	0.5569	14306	0.00599038
Psoriasis	phylum Euryarchaeota id.55	ebi-a-GCST90017113	rs6064552	20	T	C	0.183	-0.123612	0.0112	0.0275749	0.0289	9.3377e-06	0.6974	14306	0.00456903
Psoriasis	phylum Euryarchaeota id.55	ebi-a-GCST90017113	rs6508769	19	C	T	0.8534	-0.150529	-0.0132	0.0337091	0.0316	8.12363e-06	0.6773	14306	0.00566966
Psoriasis	phylum Euryarchaeota id.55	ebi-a-GCST90017113	rs7015093	8	G	A	0.261	-0.118111	0.0054	0.0264389	0.0255	7.19863e-06	0.8309	14306	0.0053814
Psoriasis	phylum Euryarchaeota id.55	ebi-a-GCST90017113	rs73031978	3	C	G	0.02037	-0.197523	0.1063	0.0414497	0.0788	2.74069e-06	0.1777	14306	0.00155711
Psoriasis	phylum Euryarchaeota id.55	ebi-a-GCST90017113	rs76029318	13	T	C	0.06284	0.214866	0.0387	0.0438442	0.0459	1.04621e-06	0.399	14306	0.0054377
Psoriasis	phylum Euryarchaeota id.55	ebi-a-GCST90017113	rs7635189	3	A	G	0.711	-0.119983	-0.0085	0.0259356	0.0251	4.635e-06	0.7345	14306	0.00591612
Psoriasis	phylum Euryarchaeota id.55	ebi-a-GCST90017113	rs77658038	6	A	C	0.2044	-0.160157	-0.0464	0.0340856	0.0278	4.75423e-06	0.09448	14306	0.00834252
Psoriasis	phylum Euryarchaeota id.55	ebi-a-GCST90017113	rs894996	4	C	A	0.06991	0.203577	0.0414	0.0440033	0.0438	5.11929e-06	0.344	14306	0.00538954
Psoriasis	order Methanobacteriales id.120	ebi-a-GCST90017102	rs10202904	2	G	T	0.5917	0.121754	0.0036	0.0235357	0.0228	3.01432e-07	0.8761	14306	0.00716271
Psoriasis	order Methanobacteriales id.120	ebi-a-GCST90017102	rs10424197	19	A	G	0.7431	0.111274	0.0021	0.0247517	0.0259	9.27897e-06	0.9362	14306	0.00472747
Psoriasis	order Methanobacteriales id.120	ebi-a-GCST90017102	rs11018665	11	A	T	0.2411	0.111465	-0.0453	0.0250516	0.0262	6.51869e-06	0.0840892	14306	0.00454662
Psoriasis	order Methanobacteriales id.120	ebi-a-GCST90017102	rs12825290	12	C	G	0.06149	-0.216781	-0.0382	0.0493496	0.0469	6.07561e-06	0.4153	14306	0.00542395
Psoriasis	order Methanobacteriales id.120	ebi-a-GCST90017102	rs4257531	3	G	A	0.1055	0.164498	0.0213	0.0364959	0.0367	7.44338e-06	0.5616	14306	0.00510721
Psoriasis	order Methanobacteriales id.120	ebi-a-GCST90017102	rs56131665	5	G	A	0.1074	0.178661	-0.0213	0.039298	0.0362	6.17988e-06	0.5569	14306	0.00611999
Psoriasis	order Methanobacteriales id.120	ebi-a-GCST90017102	rs6508769	19	C	T	0.8534	-0.153519	-0.0132	0.0344519	0.0316	8.22527e-06	0.6773	14306	0.00589713
Psoriasis	order Methanobacteriales id.120	ebi-a-GCST90017102	rs6776814	3	T	C	0.02045	-0.199566	0.1061	0.0411825	0.0787	1.63061e-06	0.1779	14306	0.0015956
Psoriasis	order Methanobacteriales id.120	ebi-a-GCST90017102	rs73068003	7	G	T	0.09607	-0.15814	-0.0187	0.0351803	0.038	8.44578e-06	0.6218	14306	0.00434346
Psoriasis	order Methanobacteriales id.120	ebi-a-GCST90017102	rs73457410	13	A	G	0.06361	0.21534	0.0359	0.0436695	0.0457	1.40854e-06	0.4322	14306	0.0055241
Psoriasis	order Methanobacteriales id.120	ebi-a-GCST90017102	rs75208022	12	C	T	0.09347	-0.227245	0.0081	0.048763	0.0384	5.92107e-06	0.8325	14306	0.00875131
Psoriasis	order Methanobacteriales id.120	ebi-a-GCST90017102	rs894996	4	C	A	0.06991	0.216999	0.0414	0.0449076	0.0438	1.87556e-06	0.344	14306	0.00612364
Psoriasis	genus Eubacterium coprostanoligenes group id.11375	ebi-a-GCST90016997	rs1020520	7	T	G	0.1515	-0.0590705	0.0069	0.0132929	0.0313	8.88976e-06	0.8267	14306	0.000897089
Psoriasis	genus Eubacterium coprostanoligenes group id.11375	ebi-a-GCST90016997	rs10444197	10	A	G	0.3477	-0.0505823	0.0204	0.0113455	0.0235	5.98467e-06	0.3862	14306	0.00116059
Psoriasis	genus Eubacterium coprostanoligenes group id.11375	ebi-a-GCST90016997	rs11052069	12	C	T	0.559	-0.0477832	-0.0023	0.0107833	0.0226	9.37951e-06	0.9179	14306	0.00112572
Psoriasis	genus Eubacterium coprostanoligenes group id.11375	ebi-a-GCST90016997	rs11720857	3	C	T	0.175	0.0630776	0.0069	0.0144485	0.0294	9.26254e-06	0.8139	14306	0.00114887
Psoriasis	genus Eubacterium coprostanoligenes group id.11375	ebi-a-GCST90016997	rs12906958	15	C	T	0.2921	-0.0533159	-0.0454	0.0115935	0.0246	4.348e-06	0.0654199	14306	0.00117557
Psoriasis	genus Eubacterium coprostanoligenes group id.11375	ebi-a-GCST90016997	rs17159861	7	C	T	0.1075	0.0962228	-0.0354	0.0168388	0.0364	1.03786e-08	0.3315	14306	0.00177665
Psoriasis	genus Eubacterium coprostanoligenes group id.11375	ebi-a-GCST90016997	rs2644213	10	A	G	0.6942	-0.0538845	0.011	0.0121245	0.0244	9.85644e-06	0.6507	14306	0.00123276
Psoriasis	genus Eubacterium coprostanoligenes group id.11375	ebi-a-GCST90016997	rs4076415	15	G	T	0.6306	-0.0515152	0.0138	0.0110294	0.0233	1.98976e-06	0.5543	14306	0.00123638
Psoriasis	genus Eubacterium coprostanoligenes group id.11375	ebi-a-GCST90016997	rs62024432	15	C	T	0.09627	-0.0769698	-0.014	0.0172101	0.0379	7.50205e-06	0.7113	14306	0.00103086
Psoriasis	genus Eubacterium coprostanoligenes group id.11375	ebi-a-GCST90016997	rs6762473	3	A	C	0.6598	-0.0521584	0.0018	0.0112353	0.0236	4.26108e-06	0.94	14306	0.00122131
Psoriasis	genus Eubacterium coprostanoligenes group id.11375	ebi-a-GCST90016997	rs76898927	3	G	A	0.05381	0.123055	0.021	0.0266375	0.0494	4.78983e-06	0.6712	14306	0.00154195
Psoriasis	genus Eubacterium coprostanoligenes group id.11375	ebi-a-GCST90016997	rs79895140	2	T	C	0.1151	-0.0641017	-0.0394	0.0141153	0.0358	8.61807e-06	0.2714	14306	0.000837025
Psoriasis	genus Eubacterium coprostanoligenes group id.11375	ebi-a-GCST90016997	rs9648214	7	T	C	0.08638	-0.0828719	-0.0267	0.016431	0.0399	2.52029e-07	0.5037	14306	0.00108399
Psoriasis	order Clostridiales id.1863	ebi-a-GCST90017095	rs10209007	2	G	C	0.05268	0.0795424	0.06	0.0182427	0.0499	9.59555e-06	0.2289	14306	0.000631495
Psoriasis	order Clostridiales id.1863	ebi-a-GCST90017095	rs10774377	12	G	A	0.5641	-0.0523003	0.0113	0.0113859	0.0226	3.80899e-06	0.6186	14306	0.00134518
Psoriasis	order Clostridiales id.1863	ebi-a-GCST90017095	rs112334273	21	G	A	0.2779	0.0639383	-0.0018	0.0127404	0.0251	4.07258e-07	0.9439	14306	0.00164073
Psoriasis	order Clostridiales id.1863	ebi-a-GCST90017095	rs13105690	4	C	T	0.7146	0.0527441	0.0171	0.011818	0.0249	9.36807e-06	0.4933	14306	0.00113474
Psoriasis	order Clostridiales id.1863	ebi-a-GCST90017095	rs13179700	5	C	T	0.6562	-0.0510953	0.0378	0.0109569	0.0236	3.52111e-06	0.1096	14306	0.00117797
Psoriasis	order Clostridiales id.1863	ebi-a-GCST90017095	rs1842454	5	G	A	0.1876	-0.0543676	-0.0049	0.012734	0.0288	9.91745e-06	0.8653	14306	0.000900976
Psoriasis	order Clostridiales id.1863	ebi-a-GCST90017095	rs2273429	14	A	G	0.1045	-0.0726191	-0.0406	0.0153105	0.0366	4.16869e-06	0.2664	14306	0.000986992
Psoriasis	order Clostridiales id.1863	ebi-a-GCST90017095	rs290772	2	G	A	0.0537	0.084254	-0.0804	0.0196297	0.0497	9.9977e-06	0.1053	14306	0.000721463
Psoriasis	order Clostridiales id.1863	ebi-a-GCST90017095	rs6442336	3	T	C	0.748	0.0547729	-0.0179	0.0124169	0.0258	9.62565e-06	0.4885	14306	0.001131
Psoriasis	order Clostridiales id.1863	ebi-a-GCST90017095	rs6814436	4	C	T	0.8592	-0.0741858	0.006	0.0150814	0.0322	9.06296e-07	0.8527	14306	0.00133158
Psoriasis	order Clostridiales id.1863	ebi-a-GCST90017095	rs6815608	4	C	T	0.8486	-0.104089	0.0057	0.0210883	0.0312	3.71989e-07	0.855	14306	0.002784
Psoriasis	order Clostridiales id.1863	ebi-a-GCST90017095	rs6934062	6	G	C	0.3174	0.0522397	-0.0127	0.0116116	0.024	7.0948e-06	0.596	14306	0.00118251
Psoriasis	order Clostridiales id.1863	ebi-a-GCST90017095	rs7269302	20	A	T	0.06028	-0.0965346	-0.0196	0.0212006	0.047	8.84341e-06	0.677699	14306	0.00105577
Psoriasis	order Clostridiales id.1863	ebi-a-GCST90017095	rs72738886	5	T	C	0.07618	0.0865333	-0.0058	0.0190392	0.0422	8.4157e-06	0.8914	14306	0.00105396
Psoriasis	order Clostridiales id.1863	ebi-a-GCST90017095	rs72915163	18	T	C	0.2189	-0.0580246	-0.0408	0.0120558	0.0274	1.39104e-06	0.136	14306	0.00115135
Psoriasis	order Clostridiales id.1863	ebi-a-GCST90017095	rs72915163	18	T	C	0.0004732	-0.0580246	-0.6039	0.0120558	0.5623	1.39104e-06	0.2828	14306	3.18488e-06
Psoriasis	order Clostridiales id.1863	ebi-a-GCST90017095	rs76860606	6	C	G	0.08756	0.094122	0.0021	0.0225117	0.0399	8.58163e-06	0.9579	14306	0.00141554
Psoriasis	order Clostridiales id.1863	ebi-a-GCST90017095	rs992074	21	T	C	0.977	-0.255441	-0.0779	0.0508788	0.075	8.95385e-07	0.2988	14306	0.00293247
Psoriasis	class Clostridia id.1859	ebi-a-GCST90016913	rs10209007	2	G	C	0.05268	0.0794173	0.06	0.0182427	0.0499	9.8935e-06	0.2289	14306	0.00062951
Psoriasis	class Clostridia id.1859	ebi-a-GCST90016913	rs10774377	12	G	A	0.5641	-0.052659	0.0113	0.0113858	0.0226	3.24399e-06	0.6186	14306	0.0013637
Psoriasis	class Clostridia id.1859	ebi-a-GCST90016913	rs112334273	21	G	A	0.2779	0.0641008	-0.0018	0.0127404	0.0251	3.81408e-07	0.9439	14306	0.00164908
Psoriasis	class Clostridia id.1859	ebi-a-GCST90016913	rs13105690	4	C	T	0.7146	0.0529097	0.0171	0.011818	0.0249	8.77789e-06	0.4933	14306	0.00114187
Psoriasis	class Clostridia id.1859	ebi-a-GCST90016913	rs13179700	5	C	T	0.6562	-0.0511937	0.0378	0.0109569	0.0236	3.37085e-06	0.1096	14306	0.00118251
Psoriasis	class Clostridia id.1859	ebi-a-GCST90016913	rs13421739	2	C	G	0.06932	0.0888472	-0.1369	0.0179655	0.0444	9.54201e-06	0.00203901	14306	0.00101854
Psoriasis	class Clostridia id.1859	ebi-a-GCST90016913	rs1842454	5	G	A	0.1876	-0.0547202	-0.0049	0.0127338	0.0288	8.72027e-06	0.8653	14306	0.0009127
Psoriasis	class Clostridia id.1859	ebi-a-GCST90016913	rs2273429	14	A	G	0.1045	-0.0724037	-0.0406	0.0153105	0.0366	4.52137e-06	0.2664	14306	0.000981145
Psoriasis	class Clostridia id.1859	ebi-a-GCST90016913	rs6797343	3	T	G	0.8089	-0.0592279	0.0227	0.0134556	0.0284	9.35643e-06	0.4249	14306	0.00108452
Psoriasis	class Clostridia id.1859	ebi-a-GCST90016913	rs6814436	4	C	T	0.8592	-0.0739995	0.006	0.0150815	0.0322	9.65095e-07	0.8527	14306	0.0013249
Psoriasis	class Clostridia id.1859	ebi-a-GCST90016913	rs6815608	4	C	T	0.8486	-0.103803	0.0057	0.0210883	0.0312	4.01856e-07	0.855	14306	0.00276872
Psoriasis	class Clostridia id.1859	ebi-a-GCST90016913	rs6934062	6	G	C	0.3174	0.0524406	-0.0127	0.0116115	0.024	6.53085e-06	0.596	14306	0.00119162
Psoriasis	class Clostridia id.1859	ebi-a-GCST90016913	rs7269302	20	A	T	0.06028	-0.0963981	-0.0196	0.0212007	0.047	9.04045e-06	0.677699	14306	0.00105278
Psoriasis	class Clostridia id.1859	ebi-a-GCST90016913	rs72738886	5	T	C	0.07618	0.0866169	-0.0058	0.0190393	0.0422	8.24233e-06	0.8914	14306	0.001056
Psoriasis	class Clostridia id.1859	ebi-a-GCST90016913	rs72915163	18	T	C	0.2189	-0.0581025	-0.0408	0.0120557	0.0274	1.34295e-06	0.136	14306	0.00115444
Psoriasis	class Clostridia id.1859	ebi-a-GCST90016913	rs72915163	18	T	C	0.0004732	-0.0581025	-0.6039	0.0120557	0.5623	1.34295e-06	0.2828	14306	3.19344e-06
Psoriasis	class Clostridia id.1859	ebi-a-GCST90016913	rs76860606	6	C	G	0.08756	0.0947036	0.0021	0.0225117	0.0399	7.53165e-06	0.9579	14306	0.00143309
Psoriasis	class Clostridia id.1859	ebi-a-GCST90016913	rs992074	21	T	C	0.977	-0.255639	-0.0779	0.0508787	0.075	8.77506e-07	0.2988	14306	0.00293702
Psoriasis	family Rikenellaceae id.967	ebi-a-GCST90016950	rs10217435	9	C	T	0.1404	-0.0883756	0.0039	0.0197506	0.0322	6.50759e-06	0.9037	14306	0.0018852
Psoriasis	family Rikenellaceae id.967	ebi-a-GCST90016950	rs10832801	11	A	C	0.2842	-0.0534763	0.017	0.0122666	0.025	7.50412e-06	0.4964	14306	0.00116351
Psoriasis	family Rikenellaceae id.967	ebi-a-GCST90016950	rs1939881	11	G	A	0.05878	-0.105589	0.044	0.0206213	0.0478	5.64378e-07	0.3581	14306	0.00123364
Psoriasis	family Rikenellaceae id.967	ebi-a-GCST90016950	rs2447496	8	A	G	0.7316	0.0549203	0.0059	0.0121904	0.0254	6.08611e-06	0.8156	14306	0.00118455
Psoriasis	family Rikenellaceae id.967	ebi-a-GCST90016950	rs2833282	21	G	A	0.1529	0.0711137	0.0332	0.0156966	0.0312	4.31102e-06	0.2872	14306	0.00131002
Psoriasis	family Rikenellaceae id.967	ebi-a-GCST90016950	rs35909684	8	A	C	0.07353	-0.0850181	0.0599	0.0191539	0.0428	7.09823e-06	0.162	14306	0.000984802
Psoriasis	family Rikenellaceae id.967	ebi-a-GCST90016950	rs36021379	21	A	G	0.1587	-0.0656005	-0.0046	0.0144903	0.0307	7.19515e-06	0.881	14306	0.00114914
Psoriasis	family Rikenellaceae id.967	ebi-a-GCST90016950	rs4264350	15	T	C	0.4599	-0.0526393	0.0093	0.0108555	0.0225	1.34831e-06	0.680299	14306	0.00137654
Psoriasis	family Rikenellaceae id.967	ebi-a-GCST90016950	rs4783173	16	G	C	0.607	-0.0481514	-0.01	0.0110006	0.023	7.06415e-06	0.6652	14306	0.00110619
Psoriasis	family Rikenellaceae id.967	ebi-a-GCST90016950	rs59663348	18	G	A	0.2463	0.0570915	0.0268	0.0125048	0.0259	6.12238e-06	0.3021	14306	0.00121014
Psoriasis	family Rikenellaceae id.967	ebi-a-GCST90016950	rs62532512	9	A	C	0.5683	0.0504257	-0.0044	0.0107399	0.0226	2.76427e-06	0.8475	14306	0.00124765
Psoriasis	family Rikenellaceae id.967	ebi-a-GCST90016950	rs6744030	2	C	T	0.214	0.0696747	0.0822	0.0157103	0.0274	9.31515e-06	0.002716	14306	0.00163311
Psoriasis	family Rikenellaceae id.967	ebi-a-GCST90016950	rs6837275	4	A	G	0.3008	0.0570355	0.0082	0.011887	0.0245	1.447e-06	0.736701	14306	0.00136836
Psoriasis	family Rikenellaceae id.967	ebi-a-GCST90016950	rs74474130	14	T	G	0.03573	0.137747	-0.0044	0.0295688	0.0612	3.61377e-06	0.9427	14306	0.00130745
Psoriasis	family Rikenellaceae id.967	ebi-a-GCST90016950	rs77885767	14	C	T	0.04604	-0.156209	0.0942	0.0336482	0.0532	2.84695e-06	0.0767503	14306	0.00214342
Psoriasis	family Rikenellaceae id.967	ebi-a-GCST90016950	rs9389714	6	C	T	0.08809	-0.0636841	-0.0248	0.0143416	0.0394	8.79063e-06	0.5285	14306	0.000651584
Psoriasis	family Rikenellaceae id.967	ebi-a-GCST90016950	rs9578457	13	G	A	0.04824	-0.141478	0.0642	0.0315848	0.0521	3.99448e-06	0.2176	14306	0.00183799
Psoriasis	family Rikenellaceae id.967	ebi-a-GCST90016950	rs9603208	13	G	T	0.1006	0.0821173	-0.0135	0.0159596	0.0372	1.91801e-07	0.717	14306	0.00122025
Psoriasis	order Bacillales id.1674	ebi-a-GCST90017091	rs10233278	7	T	C	0.5554	-0.116319	-0.0056	0.0248527	0.0226	3.508e-06	0.8048	14306	0.006682
Psoriasis	order Bacillales id.1674	ebi-a-GCST90017091	rs10410917	19	C	T	0.3893	-0.11471	-0.0142	0.0250025	0.0229	5.57353e-06	0.5361	14306	0.00625669
Psoriasis	order Bacillales id.1674	ebi-a-GCST90017091	rs11034576	11	A	G	0.1236	0.205765	0.0397	0.0453311	0.0338	8.85972e-06	0.241	14306	0.00917263
Psoriasis	order Bacillales id.1674	ebi-a-GCST90017091	rs11207728	1	A	G	0.837	0.14455	-0.0073	0.0316912	0.0302	5.73456e-06	0.8093	14306	0.00570137
Psoriasis	order Bacillales id.1674	ebi-a-GCST90017091	rs11844714	14	A	G	0.2078	-0.143245	0.0043	0.0320272	0.0277	5.06209e-06	0.8773	14306	0.00675568
Psoriasis	order Bacillales id.1674	ebi-a-GCST90017091	rs12522021	5	T	A	0.1357	0.174339	0.0251	0.0400515	0.0328	7.60221e-06	0.4447	14306	0.00712957
Psoriasis	order Bacillales id.1674	ebi-a-GCST90017091	rs1287018	20	G	A	0.1861	0.141125	-0.0108	0.0319309	0.0288	9.87097e-06	0.7082	14306	0.00603331
Psoriasis	order Bacillales id.1674	ebi-a-GCST90017091	rs4617108	7	G	A	0.9141	-0.248861	0.0677	0.0525929	0.0402	1.97506e-06	0.0921192	14306	0.00972592
Psoriasis	order Bacillales id.1674	ebi-a-GCST90017091	rs62640857	12	A	G	0.2262	0.148238	0.0012	0.0326455	0.0268	4.49262e-06	0.9632	14306	0.00769255
Psoriasis	order Bacillales id.1674	ebi-a-GCST90017091	rs74420793	4	A	G	0.1043	-0.164413	0.0077	0.0353763	0.0365	3.07319e-06	0.8318	14306	0.00505067
Psoriasis	order Bacillales id.1674	ebi-a-GCST90017091	rs74887130	21	C	G	0.1357	-0.192166	-0.0012	0.0358817	0.0329	1.16118e-07	0.972	14306	0.00866219
Psoriasis	genus Eubacterium rectale group id.14374	ebi-a-GCST90017003	rs10248854	7	C	A	0.3966	-0.0527827	0.008	0.0113464	0.0229	4.20678e-06	0.725499	14306	0.00133343
Psoriasis	genus Eubacterium rectale group id.14374	ebi-a-GCST90017003	rs10797540	1	A	G	0.4442	0.0503179	0.0106	0.0108389	0.0225	3.53387e-06	0.637699	14306	0.00125018
Psoriasis	genus Eubacterium rectale group id.14374	ebi-a-GCST90017003	rs10892089	11	C	G	0.1842	-0.0635522	0.0006	0.0140072	0.0288	6.21828e-06	0.9827	14306	0.00121385
Psoriasis	genus Eubacterium rectale group id.14374	ebi-a-GCST90017003	rs117151453	12	G	C	0.11	-0.113141	-0.0139	0.0243541	0.0359	1.84434e-06	0.6988	14306	0.00250641
Psoriasis	genus Eubacterium rectale group id.14374	ebi-a-GCST90017003	rs143694765	1	T	C	0.1027	0.0870025	0.016	0.019779	0.0371	9.75371e-06	0.667599	14306	0.00139509
Psoriasis	genus Eubacterium rectale group id.14374	ebi-a-GCST90017003	rs16960159	18	C	G	0.09553	-0.156596	-0.0074	0.0336234	0.0381	4.10129e-06	0.8452	14306	0.00423765
Psoriasis	genus Eubacterium rectale group id.14374	ebi-a-GCST90017003	rs2884897	11	A	G	0.03508	-0.129364	-0.0496	0.0289021	0.061	6.44421e-06	0.4164	14306	0.00113294
Psoriasis	genus Eubacterium rectale group id.14374	ebi-a-GCST90017003	rs314726	2	T	C	0.496	0.0528824	0.0233	0.0109486	0.0225	1.37965e-06	0.2996	14306	0.00139818
Psoriasis	genus Eubacterium rectale group id.14374	ebi-a-GCST90017003	rs35398954	15	A	G	0.161	-0.0901402	-0.0096	0.0174602	0.0306	5.39946e-07	0.7527	14306	0.0021951
Psoriasis	genus Eubacterium rectale group id.14374	ebi-a-GCST90017003	rs3980709	1	A	T	0.1751	-0.0622701	0.0195	0.0140572	0.0295	6.8552e-06	0.5086	14306	0.00112015
Psoriasis	genus Eubacterium rectale group id.14374	ebi-a-GCST90017003	rs59427698	9	A	G	0.1897	-0.0576035	-0.024	0.0130853	0.0287	5.36908e-06	0.4019	14306	0.0010201
Psoriasis	genus Eubacterium rectale group id.14374	ebi-a-GCST90017003	rs62547233	9	A	G	0.2845	0.0536319	-0.0058	0.0120201	0.0248	9.89829e-06	0.8138	14306	0.00117103
Psoriasis	genus Eubacterium nodatum group id.11297	ebi-a-GCST90017001	rs10263623	7	C	T	0.03912	0.193496	0.0847	0.0439023	0.0575	8.90697e-06	0.141	14306	0.00281476
Psoriasis	genus Eubacterium nodatum group id.11297	ebi-a-GCST90017001	rs10458299	7	T	C	0.07435	-0.187753	0.0091	0.041969	0.0426	8.3672e-06	0.8302	14306	0.00485212
Psoriasis	genus Eubacterium nodatum group id.11297	ebi-a-GCST90017001	rs11006576	10	A	G	0.5405	-0.110167	-0.007	0.024593	0.0226	7.98656e-06	0.7556	14306	0.00602857
Psoriasis	genus Eubacterium nodatum group id.11297	ebi-a-GCST90017001	rs113893692	9	C	T	0.1237	-0.185107	-0.0079	0.0403573	0.0343	5.75705e-06	0.8186	14306	0.00742845
Psoriasis	genus Eubacterium nodatum group id.11297	ebi-a-GCST90017001	rs34297067	14	A	G	0.1473	-0.186907	0.0567	0.0341475	0.0315	6.59781e-08	0.0723303	14306	0.00877567
Psoriasis	genus Eubacterium nodatum group id.11297	ebi-a-GCST90017001	rs61841040	10	G	T	0.1967	0.160621	-0.0207	0.0341609	0.0282	3.56139e-06	0.4629	14306	0.00815299
Psoriasis	genus Eubacterium nodatum group id.11297	ebi-a-GCST90017001	rs6818880	4	G	A	0.5335	0.110081	-0.0167	0.0245964	0.0225	7.82546e-06	0.459701	14306	0.00603171
Psoriasis	genus Eubacterium nodatum group id.11297	ebi-a-GCST90017001	rs77910827	9	C	T	0.1083	0.201788	-0.0007	0.0413568	0.0361	9.05378e-07	0.9843	14306	0.00786444
Psoriasis	genus Eubacterium nodatum group id.11297	ebi-a-GCST90017001	rs7827125	8	C	T	0.2803	0.1223	-0.01	0.0271331	0.025	7.17348e-06	0.6902	14306	0.00603473
Psoriasis	genus Eubacterium nodatum group id.11297	ebi-a-GCST90017001	rs7880204	1	T	C	0.2457	-0.125454	-0.0182	0.0275303	0.026	6.8388e-06	0.4849	14306	0.00583376
Psoriasis	genus Eubacterium nodatum group id.11297	ebi-a-GCST90017001	rs9425984	1	T	C	0.2182	-0.130234	0.0183	0.0292347	0.0271	7.20676e-06	0.4992	14306	0.00578668
Psoriasis	genus Ruminococcaceae UCG011 id.11368	ebi-a-GCST90017059	rs10274562	7	C	T	0.3804	0.110917	-0.0565	0.0244556	0.023	6.49606e-06	0.0142099	14306	0.00579933
Psoriasis	genus Ruminococcaceae UCG011 id.11368	ebi-a-GCST90017059	rs12636310	3	G	A	0.2515	0.132725	0.0155	0.0282037	0.0259	2.81235e-06	0.549201	14306	0.00663232
Psoriasis	genus Ruminococcaceae UCG011 id.11368	ebi-a-GCST90017059	rs12724320	1	C	T	0.3823	-0.120881	0.0108	0.0249229	0.023	1.51985e-06	0.6384	14306	0.00690125
Psoriasis	genus Ruminococcaceae UCG011 id.11368	ebi-a-GCST90017059	rs1416041	6	A	C	0.2086	-0.182339	0.0088	0.0339898	0.0276	7.04417e-08	0.7488	14306	0.0109774
Psoriasis	genus Ruminococcaceae UCG011 id.11368	ebi-a-GCST90017059	rs2729556	7	T	C	0.5228	0.109097	-0.0108	0.0233699	0.0225	3.18676e-06	0.6298	14306	0.0059387
Psoriasis	genus Ruminococcaceae UCG011 id.11368	ebi-a-GCST90017059	rs4490371	3	T	C	0.413	-0.111816	0.0034	0.0248963	0.0228	7.74622e-06	0.8829	14306	0.00606214
Psoriasis	genus Ruminococcaceae UCG011 id.11368	ebi-a-GCST90017059	rs79113084	12	C	T	0.1081	-0.152166	-0.0651	0.0317519	0.0368	2.06125e-06	0.0766496	14306	0.00446485
Psoriasis	genus Ruminococcaceae UCG011 id.11368	ebi-a-GCST90017059	rs9729514	1	G	A	0.9069	-0.184934	-0.06	0.0394616	0.0384	2.36772e-06	0.1182	14306	0.00577527
Psoriasis	genus Romboutsia id.11347	ebi-a-GCST90017047	rs10279978	7	A	G	0.3112	-0.0622202	-0.0327	0.0127675	0.0242	1.17009e-06	0.176	14306	0.00165968
Psoriasis	genus Romboutsia id.11347	ebi-a-GCST90017047	rs11221428	11	T	C	0.2262	-0.0726779	-0.0227	0.0158263	0.0267	6.48649e-06	0.3946	14306	0.00184908
Psoriasis	genus Romboutsia id.11347	ebi-a-GCST90017047	rs114398731	5	G	C	0.05537	-0.131039	0.0515	0.0293815	0.0495	7.95848e-06	0.2977	14306	0.00179625
Psoriasis	genus Romboutsia id.11347	ebi-a-GCST90017047	rs16843578	1	C	T	0.05307	-0.0875276	-0.0109	0.0196779	0.0501	5.08124e-06	0.8285	14306	0.000769993
Psoriasis	genus Romboutsia id.11347	ebi-a-GCST90017047	rs28603357	7	T	C	0.0201	-0.214911	-0.0057	0.0474739	0.0798	8.52236e-06	0.9428	14306	0.00181939
Psoriasis	genus Romboutsia id.11347	ebi-a-GCST90017047	rs34302036	7	G	A	0.5767	-0.0550261	-0.0336	0.0120835	0.0226	5.87665e-06	0.1375	14306	0.00147831
Psoriasis	genus Romboutsia id.11347	ebi-a-GCST90017047	rs61841503	10	G	A	0.1293	0.092888	0.0428	0.0171454	0.0333	3.99595e-08	0.1978	14306	0.00194275
Psoriasis	genus Romboutsia id.11347	ebi-a-GCST90017047	rs62504452	7	A	G	0.139	-0.0710048	-0.0134	0.0156654	0.0323	4.65833e-06	0.6787	14306	0.00120677
Psoriasis	genus Romboutsia id.11347	ebi-a-GCST90017047	rs7109293	11	A	G	0.1172	0.0919112	0.0155	0.0205738	0.0351	6.98361e-06	0.6598	14306	0.00174806
Psoriasis	genus Romboutsia id.11347	ebi-a-GCST90017047	rs75200530	8	T	G	0.02939	-0.190644	-0.0648	0.0421065	0.0668	5.06559e-06	0.332	14306	0.00207358
Psoriasis	genus Romboutsia id.11347	ebi-a-GCST90017047	rs75987356	2	G	A	0.07843	-0.129578	-0.0302	0.0280454	0.0423	6.70795e-06	0.475	14306	0.00242719
Psoriasis	genus Romboutsia id.11347	ebi-a-GCST90017047	rs77702691	13	A	G	0.08899	-0.094406	-0.0049	0.0208544	0.0396	7.3697e-06	0.9015	14306	0.00144509
Psoriasis	genus Romboutsia id.11347	ebi-a-GCST90017047	rs9389266	6	T	G	0.1752	0.0722815	-0.0466	0.0162353	0.0294	9.38469e-06	0.1128	14306	0.00150997
Psoriasis	genus Romboutsia id.11347	ebi-a-GCST90017047	rs9567264	13	C	T	0.3354	0.0580018	-0.0159	0.0127495	0.0237	5.75692e-06	0.5015	14306	0.00149981
Psoriasis	genus Lachnoclostridium id.11308	ebi-a-GCST90017020	rs1031599	3	T	G	0.9359	0.078627	0.0267	0.0175644	0.046	6.31379e-06	0.560899	14306	0.000741756
Psoriasis	genus Lachnoclostridium id.11308	ebi-a-GCST90017020	rs12566975	1	T	C	0.4524	-0.0468097	-0.0159	0.0105787	0.0225	9.57194e-06	0.4804	14306	0.00108564
Psoriasis	genus Lachnoclostridium id.11308	ebi-a-GCST90017020	rs1528479	2	A	G	0.6248	0.0497799	0.0235	0.0111919	0.0232	9.63984e-06	0.3102	14306	0.00116183
Psoriasis	genus Lachnoclostridium id.11308	ebi-a-GCST90017020	rs1997204	12	C	T	0.9552	0.108075	0.0031	0.0242022	0.054	5.97077e-06	0.9537	14306	0.000999661
Psoriasis	genus Lachnoclostridium id.11308	ebi-a-GCST90017020	rs2385421	18	A	G	0.1192	0.0746186	-0.0769	0.0180734	0.035	7.13724e-06	0.02773	14306	0.00116917
Psoriasis	genus Lachnoclostridium id.11308	ebi-a-GCST90017020	rs3821998	4	C	A	0.1053	-0.0864066	-0.0041	0.0192519	0.0365	6.72048e-06	0.9112	14306	0.00140679
Psoriasis	genus Lachnoclostridium id.11308	ebi-a-GCST90017020	rs4738679	8	A	G	0.6148	0.0520267	0.0125	0.011404	0.023	4.41754e-06	0.587801	14306	0.00128204
Psoriasis	genus Lachnoclostridium id.11308	ebi-a-GCST90017020	rs6112314	20	A	C	0.3316	-0.0561715	-0.0049	0.0108174	0.0237	2.43215e-07	0.8349	14306	0.00139866
Psoriasis	genus Lachnoclostridium id.11308	ebi-a-GCST90017020	rs615997	3	T	C	0.5102	0.0511752	-0.014	0.0106491	0.0223	2.0268e-06	0.5295	14306	0.00130891
Psoriasis	genus Lachnoclostridium id.11308	ebi-a-GCST90017020	rs62028349	16	G	C	0.5152	0.0469989	-0.0054	0.0105971	0.0225	9.17044e-06	0.8118	14306	0.00110343
Psoriasis	genus Lachnoclostridium id.11308	ebi-a-GCST90017020	rs62285313	3	A	G	0.09809	0.0864203	-0.0271	0.0181565	0.0378	1.58332e-06	0.4731	14306	0.00132145
Psoriasis	genus Lachnoclostridium id.11308	ebi-a-GCST90017020	rs72829893	17	G	T	0.1028	0.117472	0.0507	0.0268103	0.0368	5.57763e-06	0.1681	14306	0.00254555
Psoriasis	genus Lachnoclostridium id.11308	ebi-a-GCST90017020	rs78068103	17	A	G	0.1163	0.0886199	0.0589	0.0194248	0.035	3.66522e-06	0.0925998	14306	0.00161427
Psoriasis	genus Lachnoclostridium id.11308	ebi-a-GCST90017020	rs789029	18	C	T	0.1404	-0.0641288	-0.0011	0.0137974	0.0321	3.75327e-06	0.9733	14306	0.000992658
Psoriasis	family Rhodospirillaceae id.2717	ebi-a-GCST90016949	rs1035406	5	G	A	0.1161	-0.11354	-0.0229	0.0250863	0.0349	5.84454e-06	0.5123	14306	0.00264584
Psoriasis	family Rhodospirillaceae id.2717	ebi-a-GCST90016949	rs11591293	10	G	T	0.4236	0.0743184	0.007	0.0158724	0.0226	2.67147e-06	0.757399	14306	0.00269713
Psoriasis	family Rhodospirillaceae id.2717	ebi-a-GCST90016949	rs12977163	19	G	C	0.3901	0.0730952	-0.0528	0.0163491	0.023	7.62588e-06	0.02171	14306	0.00254239
Psoriasis	family Rhodospirillaceae id.2717	ebi-a-GCST90016949	rs13336560	16	C	T	0.5445	-0.0701719	-0.026	0.0158061	0.0229	9.17339e-06	0.2561	14306	0.00244255
Psoriasis	family Rhodospirillaceae id.2717	ebi-a-GCST90016949	rs1549633	5	A	C	0.1158	0.0999312	-0.0105	0.0218634	0.0349	4.70392e-06	0.763001	14306	0.00204499
Psoriasis	family Rhodospirillaceae id.2717	ebi-a-GCST90016949	rs1923415	6	A	G	0.08804	-0.0999238	0.0299	0.0227326	0.0395	9.63696e-06	0.4489	14306	0.00160333
Psoriasis	family Rhodospirillaceae id.2717	ebi-a-GCST90016949	rs3754624	2	C	T	0.1768	0.0971389	0.0215	0.0200064	0.0293	1.71479e-06	0.4622	14306	0.00274665
Psoriasis	family Rhodospirillaceae id.2717	ebi-a-GCST90016949	rs4278423	10	T	C	0.06204	0.107529	0.0208	0.0235725	0.0466	3.12018e-06	0.6546	14306	0.00134567
Psoriasis	family Rhodospirillaceae id.2717	ebi-a-GCST90016949	rs4822789	22	G	C	0.3875	0.0734321	-0.0077	0.0160521	0.023	7.00519e-06	0.7362	14306	0.00255964
Psoriasis	family Rhodospirillaceae id.2717	ebi-a-GCST90016949	rs55876211	3	C	T	0.2546	-0.0911851	-0.0328	0.0196395	0.0257	2.86682e-06	0.2015	14306	0.00315592
Psoriasis	family Rhodospirillaceae id.2717	ebi-a-GCST90016949	rs61933850	12	G	A	0.1388	0.164808	-0.0331	0.0360647	0.0331	7.22587e-06	0.3185	14306	0.00649352
Psoriasis	family Rhodospirillaceae id.2717	ebi-a-GCST90016949	rs6679026	1	T	C	0.1009	0.111984	-0.007	0.0251088	0.037	9.94672e-06	0.8508	14306	0.00227531
Psoriasis	family Rhodospirillaceae id.2717	ebi-a-GCST90016949	rs7001029	8	C	T	0.09257	0.117366	-0.0234	0.0261324	0.0389	5.34749e-06	0.5469	14306	0.00231418
Psoriasis	family Rhodospirillaceae id.2717	ebi-a-GCST90016949	rs72714493	1	A	G	0.1526	0.0816858	-0.0448	0.0180791	0.0313	7.3492e-06	0.1523	14306	0.0017257
Psoriasis	family Rhodospirillaceae id.2717	ebi-a-GCST90016949	rs74354280	4	C	T	0.2791	-0.0911896	-0.0406	0.0204907	0.0249	6.67298e-06	0.1041	14306	0.00334623
Psoriasis	family Rhodospirillaceae id.2717	ebi-a-GCST90016949	rs76784716	2	A	G	0.114	0.136049	-0.0041	0.0285767	0.0353	1.48988e-06	0.9076	14306	0.00373903
Psoriasis	family Rhodospirillaceae id.2717	ebi-a-GCST90016949	rs9813022	3	A	G	0.3754	-0.0842444	-0.0204	0.0163583	0.0231	2.53122e-07	0.3781	14306	0.00332819
Psoriasis	order Rhodospirillales id.2667	ebi-a-GCST90017106	rs1035406	5	G	A	0.1161	-0.114725	-0.0229	0.0247994	0.0349	4.07165e-06	0.5123	14306	0.00270135
Psoriasis	order Rhodospirillales id.2667	ebi-a-GCST90017106	rs11591293	10	G	T	0.4236	0.0722755	0.007	0.0158186	0.0226	4.68533e-06	0.757399	14306	0.00255089
Psoriasis	order Rhodospirillales id.2667	ebi-a-GCST90017106	rs11630875	15	T	C	0.127	0.0945198	-0.0264	0.0202139	0.0336	3.70382e-06	0.4322	14306	0.00198104
Psoriasis	order Rhodospirillales id.2667	ebi-a-GCST90017106	rs13336560	16	C	T	0.5445	-0.0695313	-0.026	0.0157065	0.0229	9.74675e-06	0.2561	14306	0.00239815
Psoriasis	order Rhodospirillales id.2667	ebi-a-GCST90017106	rs1549633	5	A	C	0.1158	0.0996735	-0.0105	0.0216667	0.0349	3.88025e-06	0.763001	14306	0.00203446
Psoriasis	order Rhodospirillales id.2667	ebi-a-GCST90017106	rs3730086	5	A	G	0.2504	0.0800354	-0.0072	0.0178737	0.0258	7.98252e-06	0.7792	14306	0.00240468
Psoriasis	order Rhodospirillales id.2667	ebi-a-GCST90017106	rs3754624	2	C	T	0.1768	0.094128	0.0215	0.0198389	0.0293	2.68368e-06	0.4622	14306	0.00257902
Psoriasis	order Rhodospirillales id.2667	ebi-a-GCST90017106	rs4278423	10	T	C	0.06204	0.105215	0.0208	0.0233778	0.0466	3.98043e-06	0.6546	14306	0.00128837
Psoriasis	order Rhodospirillales id.2667	ebi-a-GCST90017106	rs4822789	22	G	C	0.3875	0.0727755	-0.0077	0.0159522	0.023	7.32723e-06	0.7362	14306	0.00251407
Psoriasis	order Rhodospirillales id.2667	ebi-a-GCST90017106	rs55876211	3	C	T	0.2546	-0.0865002	-0.0328	0.0195197	0.0257	7.87318e-06	0.2015	14306	0.00283996
Psoriasis	order Rhodospirillales id.2667	ebi-a-GCST90017106	rs61933850	12	G	A	0.1388	0.164663	-0.0331	0.0360285	0.0331	6.99874e-06	0.3185	14306	0.0064821
Psoriasis	order Rhodospirillales id.2667	ebi-a-GCST90017106	rs7001029	8	C	T	0.09257	0.120726	-0.0234	0.0260989	0.0389	2.83067e-06	0.5469	14306	0.00244858
Psoriasis	order Rhodospirillales id.2667	ebi-a-GCST90017106	rs76784716	2	A	G	0.114	0.136039	-0.0041	0.0284399	0.0353	1.31383e-06	0.9076	14306	0.00373848
Psoriasis	order Rhodospirillales id.2667	ebi-a-GCST90017106	rs77304857	4	C	A	0.1937	-0.0997433	-0.0091	0.0222165	0.0283	6.02033e-06	0.747799	14306	0.00310759
Psoriasis	order Rhodospirillales id.2667	ebi-a-GCST90017106	rs9813022	3	A	G	0.3754	-0.0830794	-0.0204	0.0162642	0.0231	3.07213e-07	0.3781	14306	0.00323678
Psoriasis	genus Olsenella id.822	ebi-a-GCST90017035	rs1035588	2	A	G	0.3736	-0.108148	0.0298	0.0236848	0.0232	4.85501e-06	0.1987	14306	0.00547426
Psoriasis	genus Olsenella id.822	ebi-a-GCST90017035	rs17148768	10	G	A	0.1678	0.140434	-0.0431	0.0295602	0.0301	2.19842e-06	0.1518	14306	0.005508
Psoriasis	genus Olsenella id.822	ebi-a-GCST90017035	rs2759329	1	A	G	0.631	0.111131	0.0231	0.0237218	0.0232	3.43202e-06	0.3188	14306	0.00575117
Psoriasis	genus Olsenella id.822	ebi-a-GCST90017035	rs35225860	1	A	G	0.0392	-0.223604	-0.0259	0.0482391	0.0575	3.87044e-06	0.6521	14306	0.00376624
Psoriasis	genus Olsenella id.822	ebi-a-GCST90017035	rs61090148	4	A	G	0.4315	-0.104783	0.007	0.0231343	0.0226	6.43724e-06	0.7556	14306	0.0053867
Psoriasis	genus Olsenella id.822	ebi-a-GCST90017035	rs62112538	19	C	T	0.1114	-0.19943	0.0104	0.0407033	0.0359	1.1882e-06	0.772499	14306	0.00787413
Psoriasis	genus Olsenella id.822	ebi-a-GCST90017035	rs72691585	9	C	A	0.1338	-0.249079	-0.0425	0.0520814	0.033	2.95291e-06	0.1984	14306	0.0143806
Psoriasis	genus Olsenella id.822	ebi-a-GCST90017035	rs7540303	1	C	T	0.3658	0.108044	-0.0207	0.023638	0.0232	5.32023e-06	0.3725	14306	0.00541628
Psoriasis	genus Olsenella id.822	ebi-a-GCST90017035	rs8066522	17	A	G	0.6681	0.106529	0.0023	0.0240379	0.0238	9.70085e-06	0.9239	14306	0.00503286
Psoriasis	genus Olsenella id.822	ebi-a-GCST90017035	rs9460691	6	C	A	0.1951	0.119966	-0.0176	0.0268645	0.0286	7.2835e-06	0.539299	14306	0.00452007
Psoriasis	class Deltaproteobacteria id.3087	ebi-a-GCST90016915	rs1035691	11	G	A	0.5959	0.055176	0.0397	0.0121602	0.023	9.65162e-06	0.0840001	14306	0.0014662
Psoriasis	class Deltaproteobacteria id.3087	ebi-a-GCST90016915	rs112381107	9	C	T	0.05996	0.206594	0.0902	0.0456908	0.0472	4.63052e-06	0.0558303	14306	0.00481142
Psoriasis	class Deltaproteobacteria id.3087	ebi-a-GCST90016915	rs11599763	10	C	T	0.5924	0.0544219	-0.0088	0.0117397	0.023	3.94121e-06	0.702901	14306	0.0014303
Psoriasis	class Deltaproteobacteria id.3087	ebi-a-GCST90016915	rs16851319	1	G	C	0.1777	-0.0705516	-0.0169	0.0150849	0.0295	5.67884e-06	0.5674	14306	0.00145466
Psoriasis	class Deltaproteobacteria id.3087	ebi-a-GCST90016915	rs17084793	18	G	A	0.1464	-0.0710762	0.0206	0.015953	0.0317	5.6863e-06	0.5158	14306	0.00126262
Psoriasis	class Deltaproteobacteria id.3087	ebi-a-GCST90016915	rs17791387	9	A	G	0.09531	-0.0735881	0.0121	0.0154246	0.0382	1.60221e-06	0.750699	14306	0.000933864
Psoriasis	class Deltaproteobacteria id.3087	ebi-a-GCST90016915	rs2692012	1	G	A	0.9448	-0.110335	0.032	0.0253336	0.0491	3.14188e-06	0.5147	14306	0.0012698
Psoriasis	class Deltaproteobacteria id.3087	ebi-a-GCST90016915	rs2838334	21	G	A	0.3441	0.0561722	0.0224	0.0124124	0.0235	5.44553e-06	0.3411	14306	0.00142428
Psoriasis	class Deltaproteobacteria id.3087	ebi-a-GCST90016915	rs3935584	2	C	T	0.5319	-0.0523484	0.0296	0.011566	0.0225	7.50119e-06	0.1885	14306	0.0013646
Psoriasis	class Deltaproteobacteria id.3087	ebi-a-GCST90016915	rs4506934	17	C	T	0.1182	-0.0936514	-0.0519	0.02012	0.0349	3.58889e-06	0.1364	14306	0.00182829
Psoriasis	class Deltaproteobacteria id.3087	ebi-a-GCST90016915	rs55744759	8	A	G	0.1122	-0.0779693	0.0181	0.0170738	0.0354	7.31375e-06	0.6086	14306	0.00121111
Psoriasis	class Deltaproteobacteria id.3087	ebi-a-GCST90016915	rs6058181	20	C	T	0.1619	0.0825716	-0.0227	0.0165958	0.0304	3.39555e-07	0.4545	14306	0.00185027
Psoriasis	class Deltaproteobacteria id.3087	ebi-a-GCST90016915	rs62020470	15	A	G	0.1796	-0.0585411	-0.0394	0.0129358	0.0292	4.85087e-06	0.1773	14306	0.00100991
Psoriasis	class Deltaproteobacteria id.3087	ebi-a-GCST90016915	rs9928243	16	C	A	0.4712	-0.0538457	0.025	0.0117718	0.0225	5.02077e-06	0.265	14306	0.00144487
Psoriasis	family Lachnospiraceae id.1987	ebi-a-GCST90016940	rs10402491	19	C	T	0.1684	0.0661701	-0.0122	0.014851	0.0299	7.58351e-06	0.6834	14306	0.00122634
Psoriasis	family Lachnospiraceae id.1987	ebi-a-GCST90016940	rs11139361	9	C	T	0.678	-0.0494463	-0.0354	0.0110503	0.0239	4.26265e-06	0.1385	14306	0.00106754
Psoriasis	family Lachnospiraceae id.1987	ebi-a-GCST90016940	rs112040820	17	A	G	0.2611	0.0549584	-0.0004	0.0117086	0.0256	2.41835e-06	0.9889	14306	0.00116544
Psoriasis	family Lachnospiraceae id.1987	ebi-a-GCST90016940	rs11755180	6	C	G	0.4554	-0.049227	0.0059	0.0104894	0.0225	2.6898e-06	0.7931	14306	0.00120201
Psoriasis	family Lachnospiraceae id.1987	ebi-a-GCST90016940	rs11841382	13	G	T	0.0832	-0.0718128	-0.0021	0.017462	0.0405	9.57767e-06	0.9585	14306	0.000786741
Psoriasis	family Lachnospiraceae id.1987	ebi-a-GCST90016940	rs11979110	7	T	C	0.4636	-0.0500924	0.0105	0.0105069	0.0224	1.81844e-06	0.6405	14306	0.00124797
Psoriasis	family Lachnospiraceae id.1987	ebi-a-GCST90016940	rs1205443	20	A	G	0.3519	0.0501415	-0.0416	0.0112157	0.0236	7.28836e-06	0.0774497	14306	0.0011468
Psoriasis	family Lachnospiraceae id.1987	ebi-a-GCST90016940	rs12760724	1	A	C	0.3284	-0.0484566	-0.02	0.0107934	0.0238	7.26742e-06	0.4022	14306	0.00103574
Psoriasis	family Lachnospiraceae id.1987	ebi-a-GCST90016940	rs13005175	2	G	A	0.9555	-0.0993483	-0.0815	0.0218395	0.0541	8.37067e-06	0.1322	14306	0.000839347
Psoriasis	family Lachnospiraceae id.1987	ebi-a-GCST90016940	rs2159863	4	A	G	0.1807	-0.0585831	-0.0002	0.0128742	0.029	3.69556e-06	0.9949	14306	0.00101619
Psoriasis	family Lachnospiraceae id.1987	ebi-a-GCST90016940	rs2910921	5	C	T	0.9711	-0.160302	-0.0439	0.035832	0.0668	8.41977e-06	0.5112	14306	0.00144235
Psoriasis	family Lachnospiraceae id.1987	ebi-a-GCST90016940	rs3127230	10	C	T	0.3041	-0.0503537	0.0044	0.0112201	0.0244	6.20326e-06	0.8581	14306	0.00107314
Psoriasis	family Lachnospiraceae id.1987	ebi-a-GCST90016940	rs35524804	9	T	C	0.2139	-0.0607481	0.0597	0.0125216	0.0273	2.44997e-06	0.0286101	14306	0.00124103
Psoriasis	family Lachnospiraceae id.1987	ebi-a-GCST90016940	rs7359994	19	C	T	0.597	0.0503142	-0.003	0.0112482	0.0228	5.35895e-06	0.8966	14306	0.00121812
Psoriasis	family Lachnospiraceae id.1987	ebi-a-GCST90016940	rs79086868	9	T	C	0.101	0.0776723	-0.0089	0.0164472	0.0372	3.01426e-06	0.8111	14306	0.00109558
Psoriasis	family Lachnospiraceae id.1987	ebi-a-GCST90016940	rs959845	4	T	C	0.5733	0.0493666	-0.0113	0.0107801	0.0231	5.16952e-06	0.6254	14306	0.00119234
Psoriasis	family Lachnospiraceae id.1987	ebi-a-GCST90016940	rs9929145	16	G	A	0.04914	-0.125721	-0.0235	0.0245233	0.0518	2.83596e-07	0.6496	14306	0.00147706
Psoriasis	family Family XIII id.1957	ebi-a-GCST90016939	rs10404377	19	A	C	0.5794	0.0503183	-0.0361	0.011165	0.023	6.99021e-06	0.1172	14306	0.00123404
Psoriasis	family Family XIII id.1957	ebi-a-GCST90016939	rs118170811	10	A	G	0.03084	0.151619	-0.0078	0.0317112	0.0648	1.80356e-06	0.9044	14306	0.00137419
Psoriasis	family Family XIII id.1957	ebi-a-GCST90016939	rs12643275	4	A	T	0.312	-0.0550907	0.0498	0.0116474	0.0243	2.41524e-06	0.04062	14306	0.00130296
Psoriasis	family Family XIII id.1957	ebi-a-GCST90016939	rs12904405	15	A	G	0.09558	-0.0851896	0.0239	0.0192688	0.0382	7.67414e-06	0.5312	14306	0.0012547
Psoriasis	family Family XIII id.1957	ebi-a-GCST90016939	rs1999289	21	A	T	0.2408	-0.0637366	-0.0014	0.013927	0.0267	2.53805e-06	0.9597	14306	0.00148532
Psoriasis	family Family XIII id.1957	ebi-a-GCST90016939	rs3098182	15	T	G	0.4811	-0.0508511	0.0156	0.011014	0.0224	4.04027e-06	0.4842	14306	0.00129107
Psoriasis	family Family XIII id.1957	ebi-a-GCST90016939	rs482905	1	G	T	0.2482	0.0596528	-0.0437	0.012717	0.0258	3.72349e-06	0.0910207	14306	0.00132799
Psoriasis	family Family XIII id.1957	ebi-a-GCST90016939	rs6501525	17	A	G	0.3403	0.0561559	-0.0117	0.0115587	0.0237	1.23726e-06	0.6202	14306	0.00141589
Psoriasis	family Family XIII id.1957	ebi-a-GCST90016939	rs66753613	1	G	A	0.184	0.0651136	-0.0111	0.0144251	0.0291	8.08295e-06	0.701799	14306	0.00127316
Psoriasis	family Family XIII id.1957	ebi-a-GCST90016939	rs6797051	3	C	T	0.09474	-0.0805985	-0.045	0.0171364	0.0382	4.89283e-06	0.2392	14306	0.00111427
Psoriasis	family Family XIII id.1957	ebi-a-GCST90016939	rs7076829	10	T	A	0.3751	-0.0516394	-0.0152	0.0112313	0.0234	4.76091e-06	0.5156	14306	0.00125011
Psoriasis	family Family XIII id.1957	ebi-a-GCST90016939	rs7514702	1	T	C	0.1507	-0.0663236	0.0124	0.0141626	0.0313	3.91643e-06	0.692	14306	0.00112601
Psoriasis	genus Slackia id.825	ebi-a-GCST90017069	rs10409783	19	G	A	0.7098	-0.0950828	0.0059	0.0211239	0.0249	7.69591e-06	0.8141	14306	0.00372449
Psoriasis	genus Slackia id.825	ebi-a-GCST90017069	rs112764253	7	T	A	0.0306	0.194714	0.1379	0.0411598	0.0647	3.39571e-06	0.0330803	14306	0.00224931
Psoriasis	genus Slackia id.825	ebi-a-GCST90017069	rs12440440	15	A	G	0.3419	0.0901934	-0.0022	0.0190582	0.0236	2.62869e-06	0.9267	14306	0.00366075
Psoriasis	genus Slackia id.825	ebi-a-GCST90017069	rs13339230	16	C	G	0.0874	0.147055	-0.0234	0.0330635	0.0397	7.42027e-06	0.5547	14306	0.0034497
Psoriasis	genus Slackia id.825	ebi-a-GCST90017069	rs16894137	8	C	T	0.1303	-0.122792	-0.0007	0.0263047	0.0331	2.71181e-06	0.9822	14306	0.00341731
Psoriasis	genus Slackia id.825	ebi-a-GCST90017069	rs35156985	7	T	C	0.04195	-0.155709	-0.0393	0.0348085	0.0563	8.05954e-06	0.4853	14306	0.00194885
Psoriasis	genus Slackia id.825	ebi-a-GCST90017069	rs4492265	7	G	A	0.6956	0.0905757	0.0028	0.0191658	0.0245	2.40924e-06	0.9091	14306	0.00347422
Psoriasis	genus Slackia id.825	ebi-a-GCST90017069	rs58767323	4	G	C	0.177	-0.102833	-0.0144	0.0227077	0.0294	4.59992e-06	0.6233	14306	0.00308083
Psoriasis	genus Slackia id.825	ebi-a-GCST90017069	rs8901	17	C	T	0.2935	0.0934594	0.0006	0.0186813	0.0245	6.07002e-07	0.9794	14306	0.0036224
Psoriasis	genus Lachnospiraceae UCG010 id.11330	ebi-a-GCST90017028	rs10414815	19	C	T	0.9532	-0.10453	-0.016	0.0230253	0.0533	4.23975e-06	0.764401	14306	0.000974859
Psoriasis	genus Lachnospiraceae UCG010 id.11330	ebi-a-GCST90017028	rs11192447	10	A	G	0.05043	0.126592	-0.0209	0.024345	0.0516	4.68954e-07	0.6857	14306	0.00153482
Psoriasis	genus Lachnospiraceae UCG010 id.11330	ebi-a-GCST90017028	rs12346653	9	C	T	0.2112	0.0657686	-0.0069	0.0139569	0.0275	2.70321e-06	0.8024	14306	0.00144121
Psoriasis	genus Lachnospiraceae UCG010 id.11330	ebi-a-GCST90017028	rs17730011	6	G	A	0.2152	-0.0702357	0.0069	0.015706	0.0274	7.84603e-06	0.8012	14306	0.00166628
Psoriasis	genus Lachnospiraceae UCG010 id.11330	ebi-a-GCST90017028	rs2153460	9	A	T	0.164	-0.0684038	0.0262	0.0156562	0.0301	9.17318e-06	0.3839	14306	0.00128304
Psoriasis	genus Lachnospiraceae UCG010 id.11330	ebi-a-GCST90017028	rs2833528	21	T	C	0.6259	0.0562148	-0.0311	0.0127763	0.0232	9.91996e-06	0.1793	14306	0.00147987
Psoriasis	genus Lachnospiraceae UCG010 id.11330	ebi-a-GCST90017028	rs336138	5	G	T	0.1154	0.0779543	-0.0063	0.0171865	0.035	7.48411e-06	0.8572	14306	0.00124069
Psoriasis	genus Lachnospiraceae UCG010 id.11330	ebi-a-GCST90017028	rs4576377	7	C	A	0.6331	0.0572001	-0.0507	0.0127043	0.0232	7.63062e-06	0.0291602	14306	0.00152
Psoriasis	genus Lachnospiraceae UCG010 id.11330	ebi-a-GCST90017028	rs72761829	1	A	T	0.08912	0.111884	0.0493	0.0238893	0.0397	2.5765e-06	0.2147	14306	0.00203237
Psoriasis	genus Lachnospiraceae UCG010 id.11330	ebi-a-GCST90017028	rs72894957	2	G	A	0.02269	0.222263	-0.0235	0.0486425	0.075	5.68434e-06	0.7539	14306	0.00219094
Psoriasis	genus Lachnospiraceae UCG010 id.11330	ebi-a-GCST90017028	rs74315802	14	G	T	0.1836	0.0867262	-0.0392	0.0183477	0.0295	3.19007e-06	0.1839	14306	0.00225479
Psoriasis	genus Lachnospiraceae UCG010 id.11330	ebi-a-GCST90017028	rs9981767	21	A	C	0.2583	0.0655062	0.014	0.0131994	0.0258	9.96369e-07	0.5864	14306	0.00164417
Psoriasis	genus Lactococcus id.1851	ebi-a-GCST90017031	rs10417872	19	G	T	0.7152	-0.118306	-0.0259	0.024522	0.0248	1.28677e-06	0.2953	14306	0.00570179
Psoriasis	genus Lactococcus id.1851	ebi-a-GCST90017031	rs123059	17	C	T	0.7807	0.13671	0.0131	0.0274694	0.0272	1.26561e-06	0.6304	14306	0.00639961
Psoriasis	genus Lactococcus id.1851	ebi-a-GCST90017031	rs12621813	2	G	A	0.2664	0.108423	0.007	0.0239978	0.0253	6.6083e-06	0.782099	14306	0.0045948
Psoriasis	genus Lactococcus id.1851	ebi-a-GCST90017031	rs17168302	7	G	A	0.1065	0.191857	0.0338	0.0424761	0.0365	6.28608e-06	0.3534	14306	0.00700534
Psoriasis	genus Lactococcus id.1851	ebi-a-GCST90017031	rs2293361	2	C	T	0.0538	-0.199221	-0.0241	0.0430969	0.0495	1.39592e-06	0.6264	14306	0.00404078
Psoriasis	genus Lactococcus id.1851	ebi-a-GCST90017031	rs34757988	18	G	C	0.3902	0.122294	0.0146	0.0228976	0.023	8.95035e-08	0.5241	14306	0.0071173
Psoriasis	genus Lactococcus id.1851	ebi-a-GCST90017031	rs4766997	12	C	T	0.4247	0.114599	0.0323	0.023839	0.0226	2.06144e-06	0.153	14306	0.00641754
Psoriasis	genus Lactococcus id.1851	ebi-a-GCST90017031	rs55910161	10	C	T	0.1122	0.146426	0.0139	0.0307367	0.0357	2.36211e-06	0.6964	14306	0.00427144
Psoriasis	genus Lactococcus id.1851	ebi-a-GCST90017031	rs6674304	1	C	T	0.03845	0.200758	0.0644	0.0442121	0.059	6.1776e-06	0.2748	14306	0.00298019
Psoriasis	genus Lactococcus id.1851	ebi-a-GCST90017031	rs757872	22	C	G	0.8284	-0.140799	0.0026	0.027582	0.0299	4.36878e-07	0.9303	14306	0.0056362
Psoriasis	genus Lactococcus id.1851	ebi-a-GCST90017031	rs7992246	13	C	T	0.6094	-0.104232	-0.064	0.0230786	0.0229	4.44723e-06	0.00527995	14306	0.0051721
Psoriasis	genus Fusicatenibacter id.11305	ebi-a-GCST90017011	rs10439674	21	A	G	0.2029	-0.0572129	-0.0276	0.0130007	0.0278	7.68493e-06	0.32	14306	0.0010588
Psoriasis	genus Fusicatenibacter id.11305	ebi-a-GCST90017011	rs167879	20	T	C	0.8529	0.0659543	0.0118	0.0148763	0.0315	5.86894e-06	0.708401	14306	0.00109151
Psoriasis	genus Fusicatenibacter id.11305	ebi-a-GCST90017011	rs1864685	17	A	C	0.4066	-0.0494799	-0.0238	0.0108105	0.0227	4.96158e-06	0.2952	14306	0.00118142
Psoriasis	genus Fusicatenibacter id.11305	ebi-a-GCST90017011	rs2025938	10	G	A	0.06602	-0.0967298	-0.0279	0.0205426	0.0453	2.98834e-06	0.5383	14306	0.00115389
Psoriasis	genus Fusicatenibacter id.11305	ebi-a-GCST90017011	rs2039204	9	A	T	0.6404	0.0497415	0.0029	0.0107941	0.0233	3.94176e-06	0.8996	14306	0.00113956
Psoriasis	genus Fusicatenibacter id.11305	ebi-a-GCST90017011	rs206581	18	A	G	0.217	-0.0568339	-0.014	0.0127894	0.0272	8.95757e-06	0.6084	14306	0.00109766
Psoriasis	genus Fusicatenibacter id.11305	ebi-a-GCST90017011	rs2132128	8	G	A	0.1028	-0.0771914	-0.006	0.0160344	0.0374	1.07686e-06	0.8734	14306	0.00109913
Psoriasis	genus Fusicatenibacter id.11305	ebi-a-GCST90017011	rs3303	10	T	C	0.06449	-0.0953657	0.0356	0.020407	0.046	3.93895e-06	0.4397	14306	0.00109738
Psoriasis	genus Fusicatenibacter id.11305	ebi-a-GCST90017011	rs4378146	1	A	C	0.2556	-0.0616691	0.0096	0.0125259	0.0257	7.20444e-07	0.7076	14306	0.00144721
Psoriasis	genus Fusicatenibacter id.11305	ebi-a-GCST90017011	rs60254196	7	G	A	0.535	0.0492427	0.0412	0.0109365	0.0225	5.46739e-06	0.0672202	14306	0.00120648
Psoriasis	genus Fusicatenibacter id.11305	ebi-a-GCST90017011	rs62187631	2	T	C	0.1919	-0.0710571	-0.0094	0.015924	0.0285	4.54527e-06	0.7418	14306	0.00156598
Psoriasis	genus Fusicatenibacter id.11305	ebi-a-GCST90017011	rs62353480	5	A	G	0.1756	-0.0701397	-0.0118	0.0145589	0.0299	1.56769e-06	0.692599	14306	0.00142436
Psoriasis	genus Fusicatenibacter id.11305	ebi-a-GCST90017011	rs6515626	20	G	A	0.06683	0.141575	0.0064	0.0313559	0.045	7.28652e-06	0.8873	14306	0.00249997
Psoriasis	genus Fusicatenibacter id.11305	ebi-a-GCST90017011	rs704418	3	C	T	0.8684	-0.0739124	-0.0381	0.0151073	0.0338	7.77428e-07	0.2602	14306	0.00124865
Psoriasis	genus Fusicatenibacter id.11305	ebi-a-GCST90017011	rs73103914	12	A	G	0.1502	-0.0597324	0.0273	0.0134458	0.0313	8.29564e-06	0.3827	14306	0.000910828
Psoriasis	genus Fusicatenibacter id.11305	ebi-a-GCST90017011	rs792108	2	C	T	0.5902	0.0508345	-0.0268	0.0113843	0.0228	8.49533e-06	0.2397	14306	0.00125002
Psoriasis	genus Fusicatenibacter id.11305	ebi-a-GCST90017011	rs8028026	15	G	A	0.9074	0.0792146	-0.0074	0.0180505	0.0387	8.06325e-06	0.8475	14306	0.00105451
Psoriasis	genus Fusicatenibacter id.11305	ebi-a-GCST90017011	rs8063430	16	T	C	0.05037	-0.104026	-0.1102	0.022217	0.0514	4.9289e-06	0.0321004	14306	0.00103524
Psoriasis	genus Fusicatenibacter id.11305	ebi-a-GCST90017011	rs9905659	17	G	A	0.1836	-0.061617	0.0011	0.0136576	0.029	7.30988e-06	0.9708	14306	0.00113817
Psoriasis	genus Christensenellaceae R 7group id.11283	ebi-a-GCST90016978	rs10461257	4	A	G	0.3519	-0.0551969	0.0049	0.0122069	0.0238	6.50744e-06	0.838	14306	0.0013897
Psoriasis	genus Christensenellaceae R 7group id.11283	ebi-a-GCST90016978	rs17081797	18	A	G	0.06462	-0.0904325	-0.0216	0.0204253	0.0455	3.34033e-06	0.634699	14306	0.000988631
Psoriasis	genus Christensenellaceae R 7group id.11283	ebi-a-GCST90016978	rs60954665	19	T	G	0.4963	0.049815	0.0192	0.0110787	0.0223	7.13181e-06	0.3896	14306	0.0012407
Psoriasis	genus Christensenellaceae R 7group id.11283	ebi-a-GCST90016978	rs62132810	19	A	G	0.1442	-0.0828853	-0.0673	0.0179623	0.0322	5.66709e-06	0.0367401	14306	0.0016956
Psoriasis	genus Christensenellaceae R 7group id.11283	ebi-a-GCST90016978	rs62190261	2	A	C	0.0876	0.0958394	-0.0014	0.0214723	0.0401	8.74017e-06	0.9729	14306	0.00146828
Psoriasis	genus Christensenellaceae R 7group id.11283	ebi-a-GCST90016978	rs62467127	7	C	T	0.02511	0.114108	-0.0705	0.0251983	0.0711	3.25364e-06	0.3219	14306	0.000637477
Psoriasis	genus Christensenellaceae R 7group id.11283	ebi-a-GCST90016978	rs73952017	18	C	T	0.1025	-0.0862164	0.0376	0.0194354	0.0368	8.45766e-06	0.3077	14306	0.00136763
Psoriasis	genus Christensenellaceae R 7group id.11283	ebi-a-GCST90016978	rs78521377	10	C	T	0.03026	0.124992	-0.0765	0.0274797	0.0651	5.60673e-06	0.2405	14306	0.000916893
Psoriasis	genus Christensenellaceae R 7group id.11283	ebi-a-GCST90016978	rs79150079	5	C	A	0.06793	0.121547	0.0328	0.0270977	0.0444	9.41803e-06	0.4608	14306	0.00187081
Psoriasis	genus Christensenellaceae R 7group id.11283	ebi-a-GCST90016978	rs892686	9	A	G	0.4727	0.0514099	0.0048	0.011136	0.0225	3.96862e-06	0.8301	14306	0.00131755
Psoriasis	genus Christensenellaceae R 7group id.11283	ebi-a-GCST90016978	rs999354	19	T	A	0.3713	0.0580248	0.042	0.0117185	0.0231	7.00697e-07	0.0685693	14306	0.0015719
Psoriasis	genus Adlercreutzia id.812	ebi-a-GCST90016960	rs1046175	10	G	C	0.9301	-0.112758	-0.062	0.0255994	0.044	6.35887e-06	0.1593	14306	0.00165322
Psoriasis	genus Adlercreutzia id.812	ebi-a-GCST90016960	rs11604400	11	C	T	0.1048	-0.102524	0.0255	0.0234834	0.0365	9.74473e-06	0.4851	14306	0.00197225
Psoriasis	genus Adlercreutzia id.812	ebi-a-GCST90016960	rs12522517	5	A	T	0.1525	-0.104884	-0.0062	0.0234695	0.0319	4.41255e-06	0.8467	14306	0.00284353
Psoriasis	genus Adlercreutzia id.812	ebi-a-GCST90016960	rs13231526	7	C	A	0.08007	0.143237	0.0743	0.0311654	0.0411	4.8136e-06	0.0705294	14306	0.00302249
Psoriasis	genus Adlercreutzia id.812	ebi-a-GCST90016960	rs2147798	1	G	C	0.7507	-0.0922959	-0.0006	0.0192121	0.0259	1.39878e-06	0.9804	14306	0.00318848
Psoriasis	genus Adlercreutzia id.812	ebi-a-GCST90016960	rs2717140	18	C	T	0.09853	-0.119225	-0.0502	0.0251081	0.0376	2.04593e-06	0.1817	14306	0.00252513
Psoriasis	genus Adlercreutzia id.812	ebi-a-GCST90016960	rs55719207	3	G	A	0.4021	-0.0699243	-0.0091	0.0158036	0.023	9.60506e-06	0.6936	14306	0.00235098
Psoriasis	genus Adlercreutzia id.812	ebi-a-GCST90016960	rs6664405	1	T	C	0.1455	-0.0953084	-0.0065	0.0210752	0.0321	5.2342e-06	0.8392	14306	0.00225875
Psoriasis	genus Adlercreutzia id.812	ebi-a-GCST90016960	rs7680684	4	T	C	0.6578	0.083381	-0.008	0.0168901	0.0236	9.769e-07	0.7334	14306	0.00312995
Psoriasis	genus Adlercreutzia id.812	ebi-a-GCST90016960	rs80078995	5	A	T	0.1449	-0.11324	0.0522	0.0232586	0.0316	1.57358e-06	0.0992705	14306	0.00317772
Psoriasis	genus Adlercreutzia id.812	ebi-a-GCST90016960	rs9490822	6	C	T	0.4505	-0.0734512	0.0023	0.0155789	0.0225	2.54419e-06	0.9196	14306	0.0026711
Psoriasis	genus Adlercreutzia id.812	ebi-a-GCST90016960	rs9915817	17	C	T	0.707	-0.0749219	-0.0232	0.016833	0.0247	8.21675e-06	0.3466	14306	0.0023256
Psoriasis	genus Oxalobacter id.2978	ebi-a-GCST90017038	rs10464997	8	G	A	0.1847	0.137691	-0.0045	0.0294804	0.0289	3.29754e-06	0.8752	14306	0.00570986
Psoriasis	genus Oxalobacter id.2978	ebi-a-GCST90017038	rs11108500	12	A	G	0.08812	-0.199099	-0.0104	0.0427327	0.0399	3.74283e-06	0.7951	14306	0.0063706
Psoriasis	genus Oxalobacter id.2978	ebi-a-GCST90017038	rs111966731	15	T	C	0.08623	0.213114	-0.0026	0.047162	0.0398	7.29861e-06	0.9479	14306	0.0071573
Psoriasis	genus Oxalobacter id.2978	ebi-a-GCST90017038	rs12002250	9	A	C	0.04292	0.217122	0.0927	0.0466317	0.0553	1.41504e-06	0.0938296	14306	0.00387298
Psoriasis	genus Oxalobacter id.2978	ebi-a-GCST90017038	rs1569853	6	T	C	0.121	-0.138078	-0.0085	0.0296981	0.0343	3.64502e-06	0.8045	14306	0.00405558
Psoriasis	genus Oxalobacter id.2978	ebi-a-GCST90017038	rs36057338	4	G	T	0.03315	0.207847	0.0574	0.0421439	0.0622	8.79812e-07	0.3555	14306	0.00276924
Psoriasis	genus Oxalobacter id.2978	ebi-a-GCST90017038	rs3862635	11	C	T	0.09085	-0.172142	-0.0584	0.0394026	0.0389	9.18692e-06	0.1337	14306	0.00489513
Psoriasis	genus Oxalobacter id.2978	ebi-a-GCST90017038	rs4428215	3	G	A	0.2536	0.130293	-0.0024	0.0242237	0.0257	7.51069e-08	0.9246	14306	0.00642677
Psoriasis	genus Oxalobacter id.2978	ebi-a-GCST90017038	rs6000536	22	C	T	0.1687	-0.130992	0.0227	0.0253804	0.03	2.06054e-07	0.4482	14306	0.00481274
Psoriasis	genus Oxalobacter id.2978	ebi-a-GCST90017038	rs6071435	20	T	A	0.3742	-0.105512	0.0066	0.021489	0.0231	1.07431e-06	0.7759	14306	0.00521402
Psoriasis	genus Oxalobacter id.2978	ebi-a-GCST90017038	rs6993398	8	G	A	0.1829	0.127217	-0.0362	0.0278855	0.0289	7.12771e-06	0.2105	14306	0.00483737
Psoriasis	genus Oxalobacter id.2978	ebi-a-GCST90017038	rs736744	9	T	C	0.5679	-0.117882	-0.0366	0.0211262	0.0226	2.57472e-08	0.1054	14306	0.00681995
Psoriasis	genus Ruminococcaceae UCG003 id.11361	ebi-a-GCST90017054	rs10490280	2	C	T	0.1881	-0.0672094	0.0397	0.0143309	0.0286	4.15547e-06	0.1645	14306	0.00137969
Psoriasis	genus Ruminococcaceae UCG003 id.11361	ebi-a-GCST90017054	rs11243416	9	T	C	0.06974	-0.0925653	-0.0219	0.0191203	0.0442	1.66882e-06	0.6203	14306	0.00111176
Psoriasis	genus Ruminococcaceae UCG003 id.11361	ebi-a-GCST90017054	rs11613919	12	G	T	0.2209	0.0727604	0.024	0.0155716	0.027	1.6251e-06	0.3731	14306	0.00182225
Psoriasis	genus Ruminococcaceae UCG003 id.11361	ebi-a-GCST90017054	rs139730	22	G	C	0.253	-0.0577655	-0.03	0.0130645	0.026	9.7212e-06	0.2486	14306	0.00126127
Psoriasis	genus Ruminococcaceae UCG003 id.11361	ebi-a-GCST90017054	rs16959793	15	A	C	0.4144	-0.062527	0.0098	0.0131259	0.0228	2.21707e-06	0.6672	14306	0.00189752
Psoriasis	genus Ruminococcaceae UCG003 id.11361	ebi-a-GCST90017054	rs2523124	7	C	T	0.5988	0.0546625	-0.0315	0.0120823	0.0228	5.78376e-06	0.1673	14306	0.00143566
Psoriasis	genus Ruminococcaceae UCG003 id.11361	ebi-a-GCST90017054	rs3013089	1	G	A	0.3735	-0.0551473	-0.0108	0.0120346	0.0231	4.38137e-06	0.639501	14306	0.00142328
Psoriasis	genus Ruminococcaceae UCG003 id.11361	ebi-a-GCST90017054	rs4452755	8	A	C	0.338	-0.0634463	-0.0032	0.0134741	0.0237	3.29337e-06	0.8932	14306	0.00180143
Psoriasis	genus Ruminococcaceae UCG003 id.11361	ebi-a-GCST90017054	rs4532474	6	G	A	0.1634	0.0769231	-0.0412	0.017045	0.0303	4.82125e-06	0.1737	14306	0.00161776
Psoriasis	genus Ruminococcaceae UCG003 id.11361	ebi-a-GCST90017054	rs4629039	18	A	T	0.6157	-0.0553742	-0.0444	0.0122659	0.023	6.5435e-06	0.0536303	14306	0.00145106
Psoriasis	genus Ruminococcaceae UCG003 id.11361	ebi-a-GCST90017054	rs646327	19	G	A	0.4089	0.0586696	0.0477	0.0118369	0.0227	7.83177e-07	0.0359302	14306	0.00166393
Psoriasis	genus Ruminococcaceae UCG003 id.11361	ebi-a-GCST90017054	rs6759615	2	A	G	0.09757	0.102523	0.0034	0.0200204	0.0376	7.86231e-07	0.9285	14306	0.00185098
Psoriasis	genus Ruminococcaceae UCG003 id.11361	ebi-a-GCST90017054	rs73165080	13	T	A	0.04209	0.117283	0.0083	0.025971	0.0566	7.21157e-06	0.8835	14306	0.00110918
Psoriasis	genus Ruminococcaceae UCG003 id.11361	ebi-a-GCST90017054	rs73341549	7	T	C	0.05707	-0.169857	-0.0255	0.0318768	0.0483	1.50952e-07	0.5968	14306	0.00310516
Psoriasis	genus Ruminococcaceae UCG003 id.11361	ebi-a-GCST90017054	rs78720113	3	A	G	0.07861	-0.115348	0.0294	0.0249601	0.0418	7.59259e-06	0.4811	14306	0.0019274
Psoriasis	genus Ruminococcaceae UCG014 id.11371	ebi-a-GCST90017061	rs10495392	1	T	C	0.9265	0.082486	-0.0226	0.0187194	0.0429	9.96323e-06	0.597901	14306	0.000926666
Psoriasis	genus Ruminococcaceae UCG014 id.11371	ebi-a-GCST90017061	rs10791168	11	G	A	0.8151	0.0664624	0.0001	0.0150069	0.0291	9.7618e-06	0.9975	14306	0.00133147
Psoriasis	genus Ruminococcaceae UCG014 id.11371	ebi-a-GCST90017061	rs10941294	5	C	T	0.05429	-0.122057	-0.009	0.0260017	0.0494	2.39701e-06	0.8551	14306	0.00152979
Psoriasis	genus Ruminococcaceae UCG014 id.11371	ebi-a-GCST90017061	rs115777838	5	T	C	0.113	-0.18835	-0.0221	0.0386643	0.0356	4.62328e-07	0.5351	14306	0.00711153
Psoriasis	genus Ruminococcaceae UCG014 id.11371	ebi-a-GCST90017061	rs12638134	3	T	G	0.4164	0.0582548	0.0055	0.0119657	0.0226	1.21143e-06	0.8089	14306	0.00164938
Psoriasis	genus Ruminococcaceae UCG014 id.11371	ebi-a-GCST90017061	rs17296933	19	C	G	0.1138	-0.0829544	-0.0454	0.0185058	0.0354	7.33719e-06	0.1995	14306	0.00138798
Psoriasis	genus Ruminococcaceae UCG014 id.11371	ebi-a-GCST90017061	rs34402072	8	C	T	0.1466	-0.0688023	0.0604	0.0156083	0.0318	9.80438e-06	0.0576806	14306	0.00118447
Psoriasis	genus Ruminococcaceae UCG014 id.11371	ebi-a-GCST90017061	rs439810	2	C	G	0.6714	0.0577127	0.0235	0.0126675	0.0238	7.0419e-06	0.3227	14306	0.00146968
Psoriasis	genus Ruminococcaceae UCG014 id.11371	ebi-a-GCST90017061	rs56105232	9	G	A	0.06254	0.139276	-0.0215	0.0299132	0.0471	2.9128e-06	0.6478	14306	0.00227454
Psoriasis	genus Ruminococcaceae UCG014 id.11371	ebi-a-GCST90017061	rs61898819	11	A	T	0.1911	0.0607865	-0.0056	0.0138761	0.0285	9.91791e-06	0.8439	14306	0.00114235
Psoriasis	genus Ruminococcaceae UCG014 id.11371	ebi-a-GCST90017061	rs62478832	7	T	A	0.341	-0.058129	-0.0153	0.012903	0.0236	6.04422e-06	0.5153	14306	0.00151864
Psoriasis	genus Ruminococcaceae UCG014 id.11371	ebi-a-GCST90017061	rs72809222	2	T	C	0.2117	0.0671775	0.027	0.0139838	0.0274	2.4119e-06	0.3244	14306	0.00150623
Psoriasis	genus Ruminococcaceae UCG014 id.11371	ebi-a-GCST90017061	rs73186226	3	G	A	0.07542	-0.0993852	-0.0697	0.0216819	0.0433	6.71754e-06	0.1075	14306	0.00137754
Psoriasis	genus Ruminococcaceae UCG014 id.11371	ebi-a-GCST90017061	rs74060145	1	C	G	0.07869	-0.115767	0.078	0.0254199	0.0415	8.70502e-06	0.0599405	14306	0.00194323
Psoriasis	genus Ruminococcaceae UCG014 id.11371	ebi-a-GCST90017061	rs77627087	16	C	G	0.1728	0.067562	-0.0085	0.0150103	0.0295	7.4266e-06	0.7732	14306	0.00130494
Psoriasis	genus Ruminococcaceae UCG014 id.11371	ebi-a-GCST90017061	rs79640386	18	T	A	0.1318	-0.110863	0.0231	0.0248098	0.0331	8.73756e-06	0.486	14306	0.0028128
Psoriasis	genus Ruminococcaceae UCG014 id.11371	ebi-a-GCST90017061	rs853612	10	A	G	0.3956	-0.0528257	-0.0073	0.0119367	0.0229	9.75461e-06	0.7511	14306	0.00133445
Psoriasis	genus Ruminococcaceae UCG014 id.11371	ebi-a-GCST90017061	rs995642	2	C	T	0.239	0.060048	0.0446	0.0126417	0.0263	1.90222e-06	0.0894891	14306	0.00131162
Psoriasis	order Bifidobacteriales id.432	ebi-a-GCST90017093	rs10496759	2	G	C	0.2212	0.0637133	0.0059	0.0144305	0.027	8.79792e-06	0.8268	14306	0.00139862
Psoriasis	order Bifidobacteriales id.432	ebi-a-GCST90017093	rs10831953	11	G	A	0.3	0.0537537	-0.0299	0.0123746	0.0244	9.94741e-06	0.2194	14306	0.00121357
Psoriasis	order Bifidobacteriales id.432	ebi-a-GCST90017093	rs10841473	12	G	C	0.2315	-0.0613031	-0.0104	0.0128844	0.0265	2.28066e-06	0.6952	14306	0.00133718
Psoriasis	order Bifidobacteriales id.432	ebi-a-GCST90017093	rs10857328	4	T	A	0.2836	0.0562	-0.0098	0.0126395	0.0248	7.24136e-06	0.6938	14306	0.00128341
Psoriasis	order Bifidobacteriales id.432	ebi-a-GCST90017093	rs12446429	16	T	C	0.1953	0.0810099	-0.0135	0.019073	0.029	8.52884e-06	0.6426	14306	0.00206273
Psoriasis	order Bifidobacteriales id.432	ebi-a-GCST90017093	rs13020688	2	G	A	0.3052	0.0584045	-0.036	0.0122081	0.0244	1.57373e-06	0.1405	14306	0.00144666
Psoriasis	order Bifidobacteriales id.432	ebi-a-GCST90017093	rs182549	2	T	C	0.5974	-0.11707	0.0369	0.0126703	0.0229	5.94155e-20	0.1064	14306	0.00659265
Psoriasis	order Bifidobacteriales id.432	ebi-a-GCST90017093	rs4567981	2	T	A	0.5295	0.0577763	-0.0039	0.0117388	0.0225	8.88055e-07	0.8617	14306	0.00166324
Psoriasis	order Bifidobacteriales id.432	ebi-a-GCST90017093	rs4957061	5	T	C	0.4226	0.0569873	-0.0018	0.0116907	0.0229	1.1517e-06	0.9382	14306	0.00158487
Psoriasis	order Bifidobacteriales id.432	ebi-a-GCST90017093	rs540489	17	T	G	0.176	-0.0632518	0.0166	0.013817	0.0295	5.36809e-06	0.5722	14306	0.00116042
Psoriasis	order Bifidobacteriales id.432	ebi-a-GCST90017093	rs55888705	4	A	G	0.2817	0.053673	0.0314	0.0120586	0.0248	8.66204e-06	0.2066	14306	0.00116583
Psoriasis	order Bifidobacteriales id.432	ebi-a-GCST90017093	rs677208	18	C	G	0.8279	-0.0728589	0.0525	0.0164821	0.0298	6.00109e-06	0.0777804	14306	0.0015127
Psoriasis	order Bifidobacteriales id.432	ebi-a-GCST90017093	rs6899771	6	A	G	0.1006	-0.0914312	-0.0284	0.0202604	0.0372	7.27998e-06	0.4447	14306	0.00151276
Psoriasis	order Bifidobacteriales id.432	ebi-a-GCST90017093	rs7174549	15	T	C	0.6413	-0.0551726	0.0106	0.0124655	0.0233	6.86784e-06	0.649	14306	0.00140046
Psoriasis	order Bifidobacteriales id.432	ebi-a-GCST90017093	rs7322849	13	T	C	0.09215	0.110676	0.0406	0.0200996	0.0391	1.74032e-08	0.2993	14306	0.00204949
Psoriasis	order Bifidobacteriales id.432	ebi-a-GCST90017093	rs73797465	5	T	G	0.1149	-0.0942612	0.0169	0.0208421	0.0355	4.84953e-06	0.6327	14306	0.00180721
Psoriasis	order Bifidobacteriales id.432	ebi-a-GCST90017093	rs76671854	5	C	G	0.1245	-0.0892981	-0.0136	0.0183177	0.034	1.03631e-06	0.6884	14306	0.00173836
Psoriasis	order Bifidobacteriales id.432	ebi-a-GCST90017093	rs857444	6	C	T	0.3686	0.0553965	-0.0198	0.0120669	0.0232	3.8249e-06	0.395	14306	0.00142842
Psoriasis	family Bifidobacteriaceae id.433	ebi-a-GCST90016929	rs10496759	2	G	C	0.2212	0.0637133	0.0059	0.0144305	0.027	8.79792e-06	0.8268	14306	0.00139862
Psoriasis	family Bifidobacteriaceae id.433	ebi-a-GCST90016929	rs10831953	11	G	A	0.3	0.0537537	-0.0299	0.0123746	0.0244	9.94741e-06	0.2194	14306	0.00121357
Psoriasis	family Bifidobacteriaceae id.433	ebi-a-GCST90016929	rs10841473	12	G	C	0.2315	-0.0613031	-0.0104	0.0128844	0.0265	2.28066e-06	0.6952	14306	0.00133718
Psoriasis	family Bifidobacteriaceae id.433	ebi-a-GCST90016929	rs10857328	4	T	A	0.2836	0.0562	-0.0098	0.0126395	0.0248	7.24136e-06	0.6938	14306	0.00128341
Psoriasis	family Bifidobacteriaceae id.433	ebi-a-GCST90016929	rs12446429	16	T	C	0.1953	0.0810099	-0.0135	0.019073	0.029	8.52884e-06	0.6426	14306	0.00206273
Psoriasis	family Bifidobacteriaceae id.433	ebi-a-GCST90016929	rs13020688	2	G	A	0.3052	0.0584045	-0.036	0.0122081	0.0244	1.57373e-06	0.1405	14306	0.00144666
Psoriasis	family Bifidobacteriaceae id.433	ebi-a-GCST90016929	rs182549	2	T	C	0.5974	-0.11707	0.0369	0.0126703	0.0229	5.94155e-20	0.1064	14306	0.00659265
Psoriasis	family Bifidobacteriaceae id.433	ebi-a-GCST90016929	rs4567981	2	T	A	0.5295	0.0577763	-0.0039	0.0117388	0.0225	8.88055e-07	0.8617	14306	0.00166324
Psoriasis	family Bifidobacteriaceae id.433	ebi-a-GCST90016929	rs4957061	5	T	C	0.4226	0.0569873	-0.0018	0.0116907	0.0229	1.1517e-06	0.9382	14306	0.00158487
Psoriasis	family Bifidobacteriaceae id.433	ebi-a-GCST90016929	rs540489	17	T	G	0.176	-0.0632518	0.0166	0.013817	0.0295	5.36809e-06	0.5722	14306	0.00116042
Psoriasis	family Bifidobacteriaceae id.433	ebi-a-GCST90016929	rs55888705	4	A	G	0.2817	0.053673	0.0314	0.0120586	0.0248	8.66204e-06	0.2066	14306	0.00116583
Psoriasis	family Bifidobacteriaceae id.433	ebi-a-GCST90016929	rs677208	18	C	G	0.8279	-0.0728589	0.0525	0.0164821	0.0298	6.00109e-06	0.0777804	14306	0.0015127
Psoriasis	family Bifidobacteriaceae id.433	ebi-a-GCST90016929	rs6899771	6	A	G	0.1006	-0.0914312	-0.0284	0.0202604	0.0372	7.27998e-06	0.4447	14306	0.00151276
Psoriasis	family Bifidobacteriaceae id.433	ebi-a-GCST90016929	rs7174549	15	T	C	0.6413	-0.0551726	0.0106	0.0124655	0.0233	6.86784e-06	0.649	14306	0.00140046
Psoriasis	family Bifidobacteriaceae id.433	ebi-a-GCST90016929	rs7322849	13	T	C	0.09215	0.110676	0.0406	0.0200996	0.0391	1.74032e-08	0.2993	14306	0.00204949
Psoriasis	family Bifidobacteriaceae id.433	ebi-a-GCST90016929	rs73797465	5	T	G	0.1149	-0.0942612	0.0169	0.0208421	0.0355	4.84953e-06	0.6327	14306	0.00180721
Psoriasis	family Bifidobacteriaceae id.433	ebi-a-GCST90016929	rs76671854	5	C	G	0.1245	-0.0892981	-0.0136	0.0183177	0.034	1.03631e-06	0.6884	14306	0.00173836
Psoriasis	family Bifidobacteriaceae id.433	ebi-a-GCST90016929	rs857444	6	C	T	0.3686	0.0553965	-0.0198	0.0120669	0.0232	3.8249e-06	0.395	14306	0.00142842
Psoriasis	genus Eubacterium hallii group id.11338	ebi-a-GCST90017000	rs10501370	11	C	T	0.06277	-0.115589	-0.0478	0.0252489	0.0463	5.41914e-06	0.3017	14306	0.00157203
Psoriasis	genus Eubacterium hallii group id.11338	ebi-a-GCST90017000	rs10798999	1	C	T	0.2684	0.0601661	-0.031	0.0126752	0.0254	2.60555e-06	0.2211	14306	0.00142164
Psoriasis	genus Eubacterium hallii group id.11338	ebi-a-GCST90017000	rs10808115	7	C	A	0.5116	0.0504747	-0.0279	0.0109922	0.0224	4.42446e-06	0.2114	14306	0.00127316
Psoriasis	genus Eubacterium hallii group id.11338	ebi-a-GCST90017000	rs117748144	11	T	C	0.0508	-0.126582	-0.0825	0.028712	0.051	7.85995e-06	0.106	14306	0.00154524
Psoriasis	genus Eubacterium hallii group id.11338	ebi-a-GCST90017000	rs13116360	4	T	C	0.0668	0.154124	-0.0733	0.0297185	0.0455	2.9449e-07	0.1071	14306	0.00296157
Psoriasis	genus Eubacterium hallii group id.11338	ebi-a-GCST90017000	rs138531890	3	A	G	0.07897	0.153138	-0.0355	0.0349456	0.042	5.43063e-06	0.3982	14306	0.00341139
Psoriasis	genus Eubacterium hallii group id.11338	ebi-a-GCST90017000	rs17074066	4	T	C	0.02051	-0.0813986	0.0401	0.0189272	0.0796	9.3491e-06	0.613901	14306	0.000266213
Psoriasis	genus Eubacterium hallii group id.11338	ebi-a-GCST90017000	rs17474256	1	G	A	0.09791	0.0810805	-0.0729	0.0184573	0.0379	9.45453e-06	0.0541901	14306	0.00116129
Psoriasis	genus Eubacterium hallii group id.11338	ebi-a-GCST90017000	rs281379	19	A	G	0.4086	-0.0499523	0.0527	0.0112153	0.0228	9.32803e-06	0.02068	14306	0.00120593
Psoriasis	genus Eubacterium hallii group id.11338	ebi-a-GCST90017000	rs28584818	3	A	G	0.07998	0.126115	0.0733	0.0268627	0.0416	4.43231e-06	0.0783502	14306	0.00234068
Psoriasis	genus Eubacterium hallii group id.11338	ebi-a-GCST90017000	rs60254196	7	G	A	0.535	0.0522832	0.0412	0.0111865	0.0225	2.69675e-06	0.0672202	14306	0.00136007
Psoriasis	genus Eubacterium hallii group id.11338	ebi-a-GCST90017000	rs630939	18	C	T	0.4514	-0.0508914	-0.0315	0.0114352	0.0227	9.15756e-06	0.165	14306	0.00128273
Psoriasis	genus Eubacterium hallii group id.11338	ebi-a-GCST90017000	rs6550770	3	C	T	0.9578	0.198087	0.0499	0.0443545	0.0561	4.82303e-06	0.3741	14306	0.00317197
Psoriasis	genus Eubacterium hallii group id.11338	ebi-a-GCST90017000	rs74018587	15	C	T	0.04044	0.208943	-0.0285	0.043822	0.0569	3.70254e-06	0.6169	14306	0.0033882
Psoriasis	genus Eubacterium hallii group id.11338	ebi-a-GCST90017000	rs78056098	11	G	T	0.3553	-0.0507411	-0.0085	0.0113758	0.0233	8.2882e-06	0.7146	14306	0.00117951
Psoriasis	genus Eubacterium hallii group id.11338	ebi-a-GCST90017000	rs949971	3	T	G	0.3248	-0.0540164	0.0041	0.0116101	0.0239	3.29003e-06	0.8648	14306	0.00127976
Psoriasis	genus Anaerostipes id.1991	ebi-a-GCST90016966	rs10502061	11	A	G	0.1145	0.0835752	-0.0127	0.0192017	0.0352	7.93542e-06	0.7171	14306	0.00141638
Psoriasis	genus Anaerostipes id.1991	ebi-a-GCST90016966	rs13376554	1	A	T	0.02541	0.197389	-0.0261	0.0458642	0.0719	7.72058e-06	0.7171	14306	0.00192976
Psoriasis	genus Anaerostipes id.1991	ebi-a-GCST90016966	rs2014785	3	T	C	0.4427	0.0515687	0.018	0.0112199	0.0228	4.68058e-06	0.4302	14306	0.0013122
Psoriasis	genus Anaerostipes id.1991	ebi-a-GCST90016966	rs2396460	2	C	T	0.5144	0.0512653	0.0473	0.0109555	0.0225	2.91092e-06	0.03555	14306	0.00131298
Psoriasis	genus Anaerostipes id.1991	ebi-a-GCST90016966	rs2804244	10	G	A	0.6183	0.053089	-0.0009	0.0110983	0.023	2.04052e-06	0.9675	14306	0.00133033
Psoriasis	genus Anaerostipes id.1991	ebi-a-GCST90016966	rs3900776	9	G	A	0.02827	-0.110013	0.0131	0.0236302	0.0678	2.74764e-06	0.847	14306	0.000664951
Psoriasis	genus Anaerostipes id.1991	ebi-a-GCST90016966	rs60983350	17	G	A	0.3608	-0.0539901	-0.0293	0.0116575	0.0242	4.42059e-06	0.2256	14306	0.0013445
Psoriasis	genus Anaerostipes id.1991	ebi-a-GCST90016966	rs62157625	2	T	C	0.1249	0.088573	0.0466	0.0185548	0.0343	1.44907e-06	0.1751	14306	0.00171496
Psoriasis	genus Anaerostipes id.1991	ebi-a-GCST90016966	rs62215703	21	G	A	0.2164	0.0644965	-0.0196	0.0136702	0.0271	1.9777e-06	0.4709	14306	0.00141076
Psoriasis	genus Anaerostipes id.1991	ebi-a-GCST90016966	rs6474958	9	G	A	0.6913	0.0500065	-0.0148	0.0112001	0.0242	6.74481e-06	0.541101	14306	0.0010673
Psoriasis	genus Anaerostipes id.1991	ebi-a-GCST90016966	rs6726833	2	C	A	0.07856	-0.0877497	0.0024	0.0189408	0.0417	3.32216e-06	0.9532	14306	0.00111478
Psoriasis	genus Anaerostipes id.1991	ebi-a-GCST90016966	rs6854026	4	C	T	0.4383	0.0508482	-0.0102	0.0109075	0.0225	3.1958e-06	0.649299	14306	0.00127308
Psoriasis	genus Anaerostipes id.1991	ebi-a-GCST90016966	rs7193624	16	T	C	0.9167	-0.0750642	-0.0159	0.0150723	0.0404	5.35476e-07	0.693499	14306	0.000860534
Psoriasis	genus Anaerostipes id.1991	ebi-a-GCST90016966	rs7823228	8	C	G	0.8294	0.0621085	0.0097	0.0136614	0.0299	5.84198e-06	0.746799	14306	0.00109163
Psoriasis	genus Anaerostipes id.1991	ebi-a-GCST90016966	rs78735375	19	A	C	0.03997	-0.137429	0.0186	0.0305304	0.0571	5.33384e-06	0.744699	14306	0.00144946
Psoriasis	genus Prevotella9 id.11183	ebi-a-GCST90017045	rs10512344	9	C	G	0.01937	0.247373	0.0789	0.0544087	0.0808	3.19323e-06	0.3284	14306	0.00232471
Psoriasis	genus Prevotella9 id.11183	ebi-a-GCST90017045	rs111509883	19	T	C	0.1112	0.171131	-0.0197	0.0347624	0.0362	1.24388e-06	0.5858	14306	0.0057889
Psoriasis	genus Prevotella9 id.11183	ebi-a-GCST90017045	rs11199734	10	A	T	0.2209	0.0770209	-0.0593	0.0169462	0.0271	7.00293e-06	0.0286999	14306	0.00204191
Psoriasis	genus Prevotella9 id.11183	ebi-a-GCST90017045	rs11685699	2	C	T	0.07785	-0.141357	0.0019	0.0295665	0.0419	2.02554e-06	0.9647	14306	0.00286896
Psoriasis	genus Prevotella9 id.11183	ebi-a-GCST90017045	rs117271932	22	A	G	0.05653	0.208089	0.0194	0.0440393	0.0484	2.81722e-06	0.6886	14306	0.00461887
Psoriasis	genus Prevotella9 id.11183	ebi-a-GCST90017045	rs12648235	4	T	C	0.2366	0.0785902	-0.0314	0.0177676	0.0266	7.39078e-06	0.2374	14306	0.00223118
Psoriasis	genus Prevotella9 id.11183	ebi-a-GCST90017045	rs1304512	5	G	A	0.2716	0.0761593	-0.0018	0.0165885	0.0253	5.29078e-06	0.9448	14306	0.00229496
Psoriasis	genus Prevotella9 id.11183	ebi-a-GCST90017045	rs16966465	15	G	C	0.1857	0.0743348	-0.0148	0.0165291	0.0288	9.33211e-06	0.6073	14306	0.00167113
Psoriasis	genus Prevotella9 id.11183	ebi-a-GCST90017045	rs2104588	10	C	T	0.9437	-0.105558	0.0029	0.023773	0.0486	8.1298e-06	0.9521	14306	0.00118401
Psoriasis	genus Prevotella9 id.11183	ebi-a-GCST90017045	rs2495052	1	A	G	0.1479	0.0838978	-0.0081	0.0188523	0.0316	8.9714e-06	0.7964	14306	0.00177415
Psoriasis	genus Prevotella9 id.11183	ebi-a-GCST90017045	rs2683313	8	G	A	0.6859	0.0724576	-0.0244	0.0151603	0.0241	1.68896e-06	0.311	14306	0.00226218
Psoriasis	genus Prevotella9 id.11183	ebi-a-GCST90017045	rs4968431	17	G	T	0.3666	0.0640113	-0.0118	0.0144162	0.0234	8.5844e-06	0.612999	14306	0.00190289
Psoriasis	genus Prevotella9 id.11183	ebi-a-GCST90017045	rs7232121	18	G	C	0.4858	0.0671292	0.0031	0.014423	0.0227	3.76011e-06	0.8909	14306	0.00225135
Psoriasis	genus Prevotella9 id.11183	ebi-a-GCST90017045	rs7237249	18	C	T	0.1882	-0.0823764	0.0078	0.0182126	0.0286	8.93305e-06	0.783901	14306	0.0020735
Psoriasis	genus Prevotella9 id.11183	ebi-a-GCST90017045	rs72815774	2	T	C	0.05998	-0.176186	0.1124	0.0393068	0.0497	8.78294e-06	0.0236701	14306	0.00350039
Psoriasis	genus Prevotella9 id.11183	ebi-a-GCST90017045	rs746764	20	T	C	0.2143	-0.0915771	-0.025	0.0193245	0.0273	2.04e-06	0.3598	14306	0.00282412
Psoriasis	genus Prevotella9 id.11183	ebi-a-GCST90017045	rs7976209	12	T	C	0.1551	-0.0870786	-0.0431	0.0197951	0.0309	7.2835e-06	0.1636	14306	0.00198733
Psoriasis	genus Prevotella9 id.11183	ebi-a-GCST90017045	rs9428102	1	A	G	0.2175	-0.0778845	0.0206	0.0176068	0.027	4.61732e-06	0.447	14306	0.00206479
Psoriasis	genus Prevotella9 id.11183	ebi-a-GCST90017045	rs9613013	22	G	A	0.1227	0.0917591	-0.0442	0.0202697	0.0342	6.10408e-06	0.1969	14306	0.00181268
Psoriasis	family Clostridiales vadin BB60 group id.11286	ebi-a-GCST90016932	rs10517600	4	G	T	0.3813	-0.0626993	-0.0185	0.0139364	0.023	6.82763e-06	0.4231	14306	0.00185482
Psoriasis	family Clostridiales vadin BB60 group id.11286	ebi-a-GCST90016932	rs10904722	10	C	T	0.2386	-0.0672314	-0.0091	0.0147123	0.0262	5.04836e-06	0.728501	14306	0.00164232
Psoriasis	family Clostridiales vadin BB60 group id.11286	ebi-a-GCST90016932	rs118104867	8	C	T	0.06945	0.214464	-0.0731	0.0455098	0.0443	3.43598e-06	0.0987893	14306	0.00594498
Psoriasis	family Clostridiales vadin BB60 group id.11286	ebi-a-GCST90016932	rs13409132	2	A	G	0.03554	-0.165419	0.0267	0.0352154	0.0601	4.3723e-06	0.6562	14306	0.00187587
Psoriasis	family Clostridiales vadin BB60 group id.11286	ebi-a-GCST90016932	rs17121075	14	G	A	0.2143	0.0769254	0.0107	0.0172234	0.0273	7.91425e-06	0.6965	14306	0.00199273
Psoriasis	family Clostridiales vadin BB60 group id.11286	ebi-a-GCST90016932	rs2191834	2	T	G	0.76	-0.0746375	-0.0449	0.0159136	0.0262	2.50196e-06	0.0867201	14306	0.00203221
Psoriasis	family Clostridiales vadin BB60 group id.11286	ebi-a-GCST90016932	rs28691777	17	C	T	0.04342	0.137134	0.053	0.0266996	0.0546	6.95697e-07	0.3314	14306	0.00156218
Psoriasis	family Clostridiales vadin BB60 group id.11286	ebi-a-GCST90016932	rs34088226	5	A	G	0.0584	-0.117807	0.055	0.026924	0.0482	7.66214e-06	0.2537	14306	0.00152634
Psoriasis	family Clostridiales vadin BB60 group id.11286	ebi-a-GCST90016932	rs55682560	15	C	T	0.07762	-0.131519	0.0351	0.0261319	0.0418	4.97038e-07	0.4005	14306	0.0024768
Psoriasis	family Clostridiales vadin BB60 group id.11286	ebi-a-GCST90016932	rs6588624	1	A	G	0.4828	0.0662317	-0.0336	0.0138147	0.0224	1.79287e-06	0.134	14306	0.00219072
Psoriasis	family Clostridiales vadin BB60 group id.11286	ebi-a-GCST90016932	rs66714985	8	A	C	0.1014	0.116908	0.0571	0.0252447	0.037	4.85333e-06	0.1229	14306	0.00249071
Psoriasis	family Clostridiales vadin BB60 group id.11286	ebi-a-GCST90016932	rs6755871	2	C	G	0.4867	-0.0613825	0.0084	0.0138976	0.0224	9.33061e-06	0.709	14306	0.00188257
Psoriasis	family Clostridiales vadin BB60 group id.11286	ebi-a-GCST90016932	rs7226487	18	A	G	0.4524	-0.0643682	-0.0027	0.0138701	0.0224	3.58286e-06	0.9021	14306	0.00205286
Psoriasis	family Clostridiales vadin BB60 group id.11286	ebi-a-GCST90016932	rs7538034	1	T	G	0.1636	-0.078598	0.0219	0.0165982	0.0303	2.36706e-06	0.4709	14306	0.00169064
Psoriasis	family Clostridiales vadin BB60 group id.11286	ebi-a-GCST90016932	rs7725895	5	A	G	0.1202	-0.116224	0.0391	0.0240367	0.0344	3.94357e-06	0.2565	14306	0.002857
Psoriasis	family Clostridiales vadin BB60 group id.11286	ebi-a-GCST90016932	rs989682	3	A	G	0.2307	0.070194	0.0026	0.0155364	0.0265	6.84715e-06	0.9219	14306	0.00174893
Psoriasis	family Clostridiales vadin BB60 group id.11286	ebi-a-GCST90016932	rs9979874	21	G	C	0.3278	-0.0738925	-0.0077	0.0150911	0.0239	1.05271e-06	0.7467	14306	0.00240624
Psoriasis	genus Lachnospiraceae UCG008 id.11328	ebi-a-GCST90017027	rs10741777	11	T	C	0.3081	-0.0973842	-0.024	0.0194791	0.0242	7.68652e-07	0.3207	14306	0.00404336
Psoriasis	genus Lachnospiraceae UCG008 id.11328	ebi-a-GCST90017027	rs10793103	11	T	C	0.5502	-0.0974344	0.0232	0.0181279	0.0225	9.34932e-08	0.3035	14306	0.00469888
Psoriasis	genus Lachnospiraceae UCG008 id.11328	ebi-a-GCST90017027	rs10801803	1	G	A	0.1433	-0.117029	-0.0045	0.0243085	0.032	1.4003e-06	0.8883	14306	0.00336273
Psoriasis	genus Lachnospiraceae UCG008 id.11328	ebi-a-GCST90017027	rs13024781	2	T	C	0.5204	-0.0798769	-0.0018	0.0168846	0.0225	2.29166e-06	0.9358	14306	0.00318485
Psoriasis	genus Lachnospiraceae UCG008 id.11328	ebi-a-GCST90017027	rs57091572	6	A	G	0.1318	-0.110443	-0.0161	0.0235801	0.0331	2.85825e-06	0.6269	14306	0.00279153
Psoriasis	genus Lachnospiraceae UCG008 id.11328	ebi-a-GCST90017027	rs57254474	8	G	A	0.212	0.0886512	0.0263	0.0199045	0.0273	6.92054e-06	0.3347	14306	0.0026258
Psoriasis	genus Lachnospiraceae UCG008 id.11328	ebi-a-GCST90017027	rs61944774	12	A	G	0.05307	0.179838	0.0173	0.0393797	0.0507	6.34118e-06	0.733	14306	0.00325057
Psoriasis	genus Lachnospiraceae UCG008 id.11328	ebi-a-GCST90017027	rs62277846	2	C	T	0.1922	0.102292	0.0201	0.0212319	0.0284	1.58891e-06	0.4786	14306	0.00324916
Psoriasis	genus Lachnospiraceae UCG008 id.11328	ebi-a-GCST90017027	rs67078837	4	T	C	0.4175	-0.0845848	-0.0229	0.0170693	0.0227	7.68192e-07	0.3137	14306	0.0034799
Psoriasis	genus Lachnospiraceae UCG008 id.11328	ebi-a-GCST90017027	rs75356640	15	G	A	0.1246	0.136523	-0.0343	0.0303128	0.0342	9.83196e-06	0.3149	14306	0.00406599
Psoriasis	genus Lachnospiraceae UCG008 id.11328	ebi-a-GCST90017027	rs955844	16	A	C	0.1402	0.112064	0.03	0.0228369	0.0323	1.80992e-06	0.3529	14306	0.00302766
Psoriasis	genus Lachnospiraceae UCG008 id.11328	ebi-a-GCST90017027	rs9873555	3	G	C	0.1159	-0.121162	-0.0158	0.0233467	0.0349	2.4134e-07	0.6513	14306	0.00300848
Psoriasis	order Erysipelotrichales id.2148	ebi-a-GCST90017099	rs1074800	5	G	A	0.5811	-0.0492438	-0.0107	0.010887	0.0227	6.14582e-06	0.6389	14306	0.00118058
Psoriasis	order Erysipelotrichales id.2148	ebi-a-GCST90017099	rs10781552	10	C	T	0.2806	-0.0552212	0.0402	0.0116074	0.0249	2.33115e-06	0.1068	14306	0.00123112
Psoriasis	order Erysipelotrichales id.2148	ebi-a-GCST90017099	rs17530232	13	A	G	0.05285	0.10305	-0.0047	0.0224648	0.0502	2.79126e-06	0.9254	14306	0.00106314
Psoriasis	order Erysipelotrichales id.2148	ebi-a-GCST90017099	rs1884466	1	C	T	0.5197	-0.0475363	0.0067	0.0106939	0.0225	9.52708e-06	0.766699	14306	0.0011281
Psoriasis	order Erysipelotrichales id.2148	ebi-a-GCST90017099	rs2300774	3	A	G	0.5611	-0.0524152	-0.0012	0.0106784	0.0225	8.95468e-07	0.9576	14306	0.00135316
Psoriasis	order Erysipelotrichales id.2148	ebi-a-GCST90017099	rs290833	1	T	G	0.493	-0.0497374	0.0204	0.0111376	0.0225	8.02897e-06	0.3652	14306	0.00123666
Psoriasis	order Erysipelotrichales id.2148	ebi-a-GCST90017099	rs35161940	17	T	C	0.1071	-0.0806041	-0.0092	0.0167641	0.0363	1.8451e-06	0.7992	14306	0.00124261
Psoriasis	order Erysipelotrichales id.2148	ebi-a-GCST90017099	rs4078432	14	T	C	0.827	0.0608929	-0.0147	0.0133764	0.0297	4.23107e-06	0.6215	14306	0.001061
Psoriasis	order Erysipelotrichales id.2148	ebi-a-GCST90017099	rs56970041	14	T	G	0.06125	0.0724145	-0.0091	0.0164471	0.0467	5.40344e-06	0.8455	14306	0.000603027
Psoriasis	order Erysipelotrichales id.2148	ebi-a-GCST90017099	rs62504403	8	C	T	0.1954	0.0681159	0.0034	0.0127883	0.0283	1.12264e-07	0.9031	14306	0.00145892
Psoriasis	order Erysipelotrichales id.2148	ebi-a-GCST90017099	rs7234058	18	T	C	0.09041	-0.0945759	0.0508	0.0194091	0.0388	9.12347e-07	0.1908	14306	0.00147114
Psoriasis	order Erysipelotrichales id.2148	ebi-a-GCST90017099	rs7826267	8	G	T	0.9307	0.0839071	-0.0499	0.0199131	0.0457	9.28453e-06	0.2748	14306	0.000908177
Psoriasis	order Erysipelotrichales id.2148	ebi-a-GCST90017099	rs8003149	14	C	T	0.3325	0.0538798	-0.0202	0.0116888	0.0238	4.08479e-06	0.3954	14306	0.00128862
Psoriasis	family Erysipelotrichaceae id.2149	ebi-a-GCST90016937	rs1074800	5	G	A	0.5811	-0.0492438	-0.0107	0.010887	0.0227	6.14582e-06	0.6389	14306	0.00118058
Psoriasis	family Erysipelotrichaceae id.2149	ebi-a-GCST90016937	rs10781552	10	C	T	0.2806	-0.0552212	0.0402	0.0116074	0.0249	2.33115e-06	0.1068	14306	0.00123112
Psoriasis	family Erysipelotrichaceae id.2149	ebi-a-GCST90016937	rs17530232	13	A	G	0.05285	0.10305	-0.0047	0.0224648	0.0502	2.79126e-06	0.9254	14306	0.00106314
Psoriasis	family Erysipelotrichaceae id.2149	ebi-a-GCST90016937	rs1884466	1	C	T	0.5197	-0.0475363	0.0067	0.0106939	0.0225	9.52708e-06	0.766699	14306	0.0011281
Psoriasis	family Erysipelotrichaceae id.2149	ebi-a-GCST90016937	rs2300774	3	A	G	0.5611	-0.0524152	-0.0012	0.0106784	0.0225	8.95468e-07	0.9576	14306	0.00135316
Psoriasis	family Erysipelotrichaceae id.2149	ebi-a-GCST90016937	rs290833	1	T	G	0.493	-0.0497374	0.0204	0.0111376	0.0225	8.02897e-06	0.3652	14306	0.00123666
Psoriasis	family Erysipelotrichaceae id.2149	ebi-a-GCST90016937	rs35161940	17	T	C	0.1071	-0.0806041	-0.0092	0.0167641	0.0363	1.8451e-06	0.7992	14306	0.00124261
Psoriasis	family Erysipelotrichaceae id.2149	ebi-a-GCST90016937	rs4078432	14	T	C	0.827	0.0608929	-0.0147	0.0133764	0.0297	4.23107e-06	0.6215	14306	0.001061
Psoriasis	family Erysipelotrichaceae id.2149	ebi-a-GCST90016937	rs56970041	14	T	G	0.06125	0.0724145	-0.0091	0.0164471	0.0467	5.40344e-06	0.8455	14306	0.000603027
Psoriasis	family Erysipelotrichaceae id.2149	ebi-a-GCST90016937	rs62504403	8	C	T	0.1954	0.0681159	0.0034	0.0127883	0.0283	1.12264e-07	0.9031	14306	0.00145892
Psoriasis	family Erysipelotrichaceae id.2149	ebi-a-GCST90016937	rs7234058	18	T	C	0.09041	-0.0945759	0.0508	0.0194091	0.0388	9.12347e-07	0.1908	14306	0.00147114
Psoriasis	family Erysipelotrichaceae id.2149	ebi-a-GCST90016937	rs7826267	8	G	T	0.9307	0.0839071	-0.0499	0.0199131	0.0457	9.28453e-06	0.2748	14306	0.000908177
Psoriasis	family Erysipelotrichaceae id.2149	ebi-a-GCST90016937	rs8003149	14	C	T	0.3325	0.0538798	-0.0202	0.0116888	0.0238	4.08479e-06	0.3954	14306	0.00128862
Psoriasis	class Erysipelotrichia id.2147	ebi-a-GCST90016916	rs1074800	5	G	A	0.5811	-0.0492438	-0.0107	0.010887	0.0227	6.14582e-06	0.6389	14306	0.00118058
Psoriasis	class Erysipelotrichia id.2147	ebi-a-GCST90016916	rs10781552	10	C	T	0.2806	-0.0552212	0.0402	0.0116074	0.0249	2.33115e-06	0.1068	14306	0.00123112
Psoriasis	class Erysipelotrichia id.2147	ebi-a-GCST90016916	rs17530232	13	A	G	0.05285	0.10305	-0.0047	0.0224648	0.0502	2.79126e-06	0.9254	14306	0.00106314
Psoriasis	class Erysipelotrichia id.2147	ebi-a-GCST90016916	rs1884466	1	C	T	0.5197	-0.0475363	0.0067	0.0106939	0.0225	9.52708e-06	0.766699	14306	0.0011281
Psoriasis	class Erysipelotrichia id.2147	ebi-a-GCST90016916	rs2300774	3	A	G	0.5611	-0.0524152	-0.0012	0.0106784	0.0225	8.95468e-07	0.9576	14306	0.00135316
Psoriasis	class Erysipelotrichia id.2147	ebi-a-GCST90016916	rs290833	1	T	G	0.493	-0.0497374	0.0204	0.0111376	0.0225	8.02897e-06	0.3652	14306	0.00123666
Psoriasis	class Erysipelotrichia id.2147	ebi-a-GCST90016916	rs35161940	17	T	C	0.1071	-0.0806041	-0.0092	0.0167641	0.0363	1.8451e-06	0.7992	14306	0.00124261
Psoriasis	class Erysipelotrichia id.2147	ebi-a-GCST90016916	rs4078432	14	T	C	0.827	0.0608929	-0.0147	0.0133764	0.0297	4.23107e-06	0.6215	14306	0.001061
Psoriasis	class Erysipelotrichia id.2147	ebi-a-GCST90016916	rs56970041	14	T	G	0.06125	0.0724145	-0.0091	0.0164471	0.0467	5.40344e-06	0.8455	14306	0.000603027
Psoriasis	class Erysipelotrichia id.2147	ebi-a-GCST90016916	rs62504403	8	C	T	0.1954	0.0681159	0.0034	0.0127883	0.0283	1.12264e-07	0.9031	14306	0.00145892
Psoriasis	class Erysipelotrichia id.2147	ebi-a-GCST90016916	rs7234058	18	T	C	0.09041	-0.0945759	0.0508	0.0194091	0.0388	9.12347e-07	0.1908	14306	0.00147114
Psoriasis	class Erysipelotrichia id.2147	ebi-a-GCST90016916	rs7826267	8	G	T	0.9307	0.0839071	-0.0499	0.0199131	0.0457	9.28453e-06	0.2748	14306	0.000908177
Psoriasis	class Erysipelotrichia id.2147	ebi-a-GCST90016916	rs8003149	14	C	T	0.3325	0.0538798	-0.0202	0.0116888	0.0238	4.08479e-06	0.3954	14306	0.00128862
Psoriasis	phylum Proteobacteria id.2375	ebi-a-GCST90017116	rs10750258	11	C	A	0.6337	0.0491248	-0.0161	0.010824	0.0232	8.71907e-06	0.4891	14306	0.00112035
Psoriasis	phylum Proteobacteria id.2375	ebi-a-GCST90017116	rs11126162	2	T	C	0.08302	-0.0770689	0.0161	0.0187079	0.0406	9.25977e-06	0.6911	14306	0.000904338
Psoriasis	phylum Proteobacteria id.2375	ebi-a-GCST90017116	rs11715072	3	G	A	0.3008	-0.0519289	0.006	0.0115246	0.0244	6.90415e-06	0.8066	14306	0.0011343
Psoriasis	phylum Proteobacteria id.2375	ebi-a-GCST90017116	rs12150865	19	C	T	0.4864	0.0511615	-0.0058	0.0106407	0.0223	1.54085e-06	0.7953	14306	0.00130778
Psoriasis	phylum Proteobacteria id.2375	ebi-a-GCST90017116	rs12467198	2	C	T	0.4479	0.0498267	-0.0237	0.011138	0.0226	6.30667e-06	0.2939	14306	0.00122787
Psoriasis	phylum Proteobacteria id.2375	ebi-a-GCST90017116	rs2347697	7	G	T	0.3089	0.0502281	-0.0176	0.0108968	0.0242	4.26914e-06	0.4682	14306	0.00107717
Psoriasis	phylum Proteobacteria id.2375	ebi-a-GCST90017116	rs2532663	10	A	G	0.8981	0.125578	0.0098	0.0258034	0.0373	7.4681e-07	0.791701	14306	0.0028864
Psoriasis	phylum Proteobacteria id.2375	ebi-a-GCST90017116	rs312757	17	G	C	0.5861	0.0517269	-0.0057	0.0112854	0.0227	4.83905e-06	0.8017	14306	0.00129817
Psoriasis	phylum Proteobacteria id.2375	ebi-a-GCST90017116	rs3890996	22	G	T	0.5362	0.0474614	0.0166	0.0105645	0.0224	6.94656e-06	0.4584	14306	0.00112039
Psoriasis	phylum Proteobacteria id.2375	ebi-a-GCST90017116	rs4340090	12	C	T	0.1178	-0.0668162	0.021	0.0153387	0.0347	9.9901e-06	0.5437	14306	0.00092791
Psoriasis	phylum Proteobacteria id.2375	ebi-a-GCST90017116	rs6707783	2	C	T	0.09125	0.0849594	-0.0358	0.0187782	0.039	8.08593e-06	0.3578	14306	0.0011971
Psoriasis	phylum Proteobacteria id.2375	ebi-a-GCST90017116	rs72771021	10	C	T	0.06921	0.141726	-0.0057	0.0309242	0.0446	7.18092e-06	0.8991	14306	0.00258791
Psoriasis	phylum Proteobacteria id.2375	ebi-a-GCST90017116	rs74757828	8	A	T	0.07567	0.0951285	-0.0104	0.0216921	0.0422	9.2506e-06	0.8056	14306	0.00126591
Psoriasis	phylum Proteobacteria id.2375	ebi-a-GCST90017116	rs922773	3	C	T	0.1013	-0.0803778	0.0345	0.0157851	0.0371	3.67959e-07	0.3527	14306	0.00117632
Psoriasis	family Family XI id.1936	ebi-a-GCST90016938	rs10759623	9	C	T	0.2269	-0.162115	0.0309	0.032151	0.0268	5.78309e-07	0.2492	14306	0.00922033
Psoriasis	family Family XI id.1936	ebi-a-GCST90016938	rs11547158	7	A	G	0.1346	-0.177599	0.0199	0.0372795	0.0329	2.70222e-06	0.545801	14306	0.00734806
Psoriasis	family Family XI id.1936	ebi-a-GCST90016938	rs17379710	11	T	C	0.4101	-0.116383	0.0093	0.0252125	0.0227	3.97109e-06	0.6818	14306	0.00655356
Psoriasis	family Family XI id.1936	ebi-a-GCST90016938	rs2155352	11	A	G	0.2355	-0.150538	0.0392	0.0302319	0.0265	6.63437e-07	0.139	14306	0.00816001
Psoriasis	family Family XI id.1936	ebi-a-GCST90016938	rs2156611	18	T	C	0.5013	-0.112486	0.0154	0.0251099	0.0224	9.42671e-06	0.4899	14306	0.00632651
Psoriasis	family Family XI id.1936	ebi-a-GCST90016938	rs3733511	4	A	G	0.2994	0.128253	0.0244	0.0274718	0.0245	3.38556e-06	0.3201	14306	0.0069006
Psoriasis	family Family XI id.1936	ebi-a-GCST90016938	rs488164	1	G	T	0.6455	-0.117998	0.0099	0.025516	0.0234	4.79789e-06	0.672901	14306	0.00637223
Psoriasis	family Family XI id.1936	ebi-a-GCST90016938	rs6025153	20	C	G	0.6125	-0.118619	-0.008	0.0261969	0.023	7.07082e-06	0.7268	14306	0.00667907
Psoriasis	family Family XI id.1936	ebi-a-GCST90016938	rs697771	16	A	G	0.4568	-0.117677	0.0342	0.0251491	0.0225	3.19374e-06	0.1285	14306	0.00687225
Psoriasis	family Family XI id.1936	ebi-a-GCST90016938	rs78222136	16	G	C	0.08804	0.224835	-0.0431	0.0511672	0.0396	8.4126e-06	0.277	14306	0.00811734
Psoriasis	genus Haemophilus id.3698	ebi-a-GCST90017013	rs10781340	9	A	G	0.8742	-0.0948915	0.0281	0.0203221	0.0341	4.32265e-06	0.41	14306	0.00198051
Psoriasis	genus Haemophilus id.3698	ebi-a-GCST90017013	rs10840326	11	C	G	0.368	-0.0677384	-0.0074	0.0151463	0.0233	7.36529e-06	0.749899	14306	0.00213435
Psoriasis	genus Haemophilus id.3698	ebi-a-GCST90017013	rs111582866	16	G	A	0.08687	-0.124265	0.0099	0.026016	0.0399	1.27347e-06	0.8033	14306	0.0024498
Psoriasis	genus Haemophilus id.3698	ebi-a-GCST90017013	rs12191680	6	C	G	0.1014	0.106544	0.0114	0.0200323	0.0371	1.46913e-07	0.759299	14306	0.00206868
Psoriasis	genus Haemophilus id.3698	ebi-a-GCST90017013	rs12876183	13	T	A	0.3463	0.0749201	0.0148	0.016711	0.0236	9.62498e-06	0.5296	14306	0.00254131
Psoriasis	genus Haemophilus id.3698	ebi-a-GCST90017013	rs35509	12	G	A	0.04259	0.128249	0.0393	0.0268779	0.0557	2.00951e-06	0.4804	14306	0.00134135
Psoriasis	genus Haemophilus id.3698	ebi-a-GCST90017013	rs4822728	22	T	C	0.4831	0.0705861	0.0185	0.0151388	0.0224	3.47848e-06	0.4076	14306	0.00248835
Psoriasis	genus Haemophilus id.3698	ebi-a-GCST90017013	rs56310940	7	G	C	0.1223	-0.108393	0.0478	0.0247052	0.0341	7.23236e-06	0.1602	14306	0.00252235
Psoriasis	genus Haemophilus id.3698	ebi-a-GCST90017013	rs76022354	10	C	T	0.0498	0.244638	-0.0528	0.0505504	0.0515	1.83033e-06	0.3057	14306	0.00566399
Psoriasis	genus Haemophilus id.3698	ebi-a-GCST90017013	rs78909003	9	T	C	0.05477	-0.246256	0.0398	0.0503924	0.0494	1.66744e-06	0.4205	14306	0.0062789
Psoriasis	genus Haemophilus id.3698	ebi-a-GCST90017013	rs9328464	6	T	C	0.4467	0.0723095	-0.0077	0.0148799	0.0225	1.42269e-06	0.7305	14306	0.00258462
Psoriasis	genus Haemophilus id.3698	ebi-a-GCST90017013	rs9382510	6	C	T	0.265	-0.093521	-0.0241	0.0172649	0.0254	7.12049e-08	0.3418	14306	0.00340707
Psoriasis	genus Haemophilus id.3698	ebi-a-GCST90017013	rs9574096	13	A	T	0.3706	-0.0736375	0.015	0.0155227	0.0231	2.18022e-06	0.5158	14306	0.00252965
Psoriasis	genus Haemophilus id.3698	ebi-a-GCST90017013	rs9895850	17	T	C	0.04395	-0.192957	-0.0131	0.0416755	0.0548	2.14062e-06	0.8116	14306	0.00312889
Psoriasis	genus Actinomyces id.423	ebi-a-GCST90016959	rs10787984	10	G	C	0.1021	0.094316	-0.0538	0.0213513	0.0371	9.62299e-06	0.1475	14306	0.001631
Psoriasis	genus Actinomyces id.423	ebi-a-GCST90016959	rs2715439	15	T	C	0.5284	-0.0746684	-0.0022	0.0164822	0.0224	6.27004e-06	0.9209	14306	0.00277869
Psoriasis	genus Actinomyces id.423	ebi-a-GCST90016959	rs34583783	6	G	T	0.06069	0.126596	-0.0259	0.0268461	0.047	4.48528e-06	0.581599	14306	0.00182724
Psoriasis	genus Actinomyces id.423	ebi-a-GCST90016959	rs35011108	6	A	G	0.06775	0.232634	0.0587	0.0512044	0.0449	6.33826e-06	0.1911	14306	0.00683625
Psoriasis	genus Actinomyces id.423	ebi-a-GCST90016959	rs4073240	6	G	A	0.3806	0.0749687	0.035	0.0167368	0.023	7.94273e-06	0.1287	14306	0.0026499
Psoriasis	genus Actinomyces id.423	ebi-a-GCST90016959	rs4146653	10	G	A	0.1416	0.0985224	-0.0113	0.0214182	0.0322	4.49645e-06	0.7251	14306	0.00235968
Psoriasis	genus Actinomyces id.423	ebi-a-GCST90016959	rs71315246	3	A	G	0.1354	-0.0969809	0.0293	0.021925	0.0326	9.82969e-06	0.3686	14306	0.0022021
Psoriasis	genus Actinomyces id.423	ebi-a-GCST90016959	rs7915461	10	C	T	0.9313	-0.18776	-0.0085	0.0401636	0.0444	5.91984e-06	0.8489	14306	0.0045111
Psoriasis	genus Anaerofilum id.2053	ebi-a-GCST90016965	rs10794359	11	C	T	0.5349	0.0953524	-0.0153	0.02006	0.0227	2.23496e-06	0.5008	14306	0.00452389
Psoriasis	genus Anaerofilum id.2053	ebi-a-GCST90016965	rs1563175	2	A	C	0.4578	0.0923834	0.0485	0.0202157	0.0225	5.53847e-06	0.0308603	14306	0.00423695
Psoriasis	genus Anaerofilum id.2053	ebi-a-GCST90016965	rs17012738	2	T	G	0.4903	0.0903417	-0.0112	0.0200239	0.0223	7.24169e-06	0.6152	14306	0.00407928
Psoriasis	genus Anaerofilum id.2053	ebi-a-GCST90016965	rs17096874	14	C	T	0.2115	-0.126337	0.0426	0.0268919	0.0274	2.86029e-06	0.1209	14306	0.00532357
Psoriasis	genus Anaerofilum id.2053	ebi-a-GCST90016965	rs17105491	10	G	C	0.0616	-0.193107	-0.0432	0.0411187	0.0465	1.56819e-06	0.3533	14306	0.00431117
Psoriasis	genus Anaerofilum id.2053	ebi-a-GCST90016965	rs356049	17	G	A	0.06906	0.132603	0.034	0.0289802	0.045	6.55843e-06	0.4504	14306	0.00226092
Psoriasis	genus Anaerofilum id.2053	ebi-a-GCST90016965	rs4244069	12	A	G	0.873	0.146775	-0.0328	0.0326594	0.0338	9.81206e-06	0.3329	14306	0.00477697
Psoriasis	genus Anaerofilum id.2053	ebi-a-GCST90016965	rs4506496	1	A	G	0.7073	-0.10309	0.0528	0.0212861	0.0247	1.48659e-06	0.0324803	14306	0.00440037
Psoriasis	genus Anaerofilum id.2053	ebi-a-GCST90016965	rs712981	3	A	C	0.3856	0.10076	0.038	0.0202902	0.023	6.83109e-07	0.0980009	14306	0.00481055
Psoriasis	genus Anaerofilum id.2053	ebi-a-GCST90016965	rs79598899	2	C	T	0.04738	0.182586	-0.0113	0.0357284	0.0532	3.74731e-07	0.8324	14306	0.0030094
Psoriasis	genus Anaerofilum id.2053	ebi-a-GCST90016965	rs816292	12	T	C	0.2958	-0.113003	-0.0073	0.02204	0.0245	2.6404e-07	0.7648	14306	0.00531991
Psoriasis	genus Anaerofilum id.2053	ebi-a-GCST90016965	rs9299345	9	T	C	0.09612	-0.1364	0.0465	0.0302372	0.0379	8.04304e-06	0.2197	14306	0.00323283
Psoriasis	class Alphaproteobacteria id.2379	ebi-a-GCST90016909	rs10803434	1	A	T	0.4744	-0.0692742	0.0062	0.0148866	0.0224	3.55435e-06	0.7835	14306	0.00239317
Psoriasis	class Alphaproteobacteria id.2379	ebi-a-GCST90016909	rs12977163	19	G	C	0.3901	0.0690234	-0.0528	0.0153829	0.023	7.14184e-06	0.02171	14306	0.00226703
Psoriasis	class Alphaproteobacteria id.2379	ebi-a-GCST90016909	rs140912403	9	C	T	0.05805	-0.160677	0.0122	0.0317708	0.0479	6.20369e-07	0.7992	14306	0.00282337
Psoriasis	class Alphaproteobacteria id.2379	ebi-a-GCST90016909	rs17061716	3	G	C	0.1572	0.0927341	-0.027	0.0207569	0.0307	9.33254e-06	0.3795	14306	0.00227869
Psoriasis	class Alphaproteobacteria id.2379	ebi-a-GCST90016909	rs34569731	2	G	A	0.5757	-0.0705145	-0.0161	0.0157564	0.0233	7.37921e-06	0.490399	14306	0.00242916
Psoriasis	class Alphaproteobacteria id.2379	ebi-a-GCST90016909	rs55876211	3	C	T	0.2546	-0.080811	-0.0328	0.0184159	0.0257	7.53633e-06	0.2015	14306	0.00247867
Psoriasis	class Alphaproteobacteria id.2379	ebi-a-GCST90016909	rs62285697	3	C	T	0.2534	0.0805256	0.0083	0.0180912	0.026	9.75933e-06	0.7488	14306	0.00245354
Psoriasis	class Alphaproteobacteria id.2379	ebi-a-GCST90016909	rs76784716	2	A	G	0.114	0.133271	-0.0041	0.0267738	0.0353	5.09143e-07	0.9076	14306	0.0035879
Psoriasis	class Alphaproteobacteria id.2379	ebi-a-GCST90016909	rs7960664	12	A	G	0.9147	-0.0969489	-0.0518	0.0215149	0.04	8.84301e-06	0.1949	14306	0.00146671
Psoriasis	class Alphaproteobacteria id.2379	ebi-a-GCST90016909	rs9813022	3	A	G	0.3754	-0.0751277	-0.0204	0.0153867	0.0231	1.05334e-06	0.3781	14306	0.00264683
Psoriasis	family Peptostreptococcaceae id.2042	ebi-a-GCST90016946	rs10805326	4	A	G	0.7061	-0.0566637	0.0285	0.012276	0.0246	4.03395e-06	0.2473	14306	0.00133262
Psoriasis	family Peptostreptococcaceae id.2042	ebi-a-GCST90016946	rs10805326	4	A	G	0.002879	-0.0566637	-0.0069	0.012276	0.2147	4.03395e-06	0.9743	14306	1.84344e-05
Psoriasis	family Peptostreptococcaceae id.2042	ebi-a-GCST90016946	rs117020988	7	C	T	0.08044	0.182411	-0.0579	0.0372126	0.0412	1.02795e-06	0.1602	14306	0.00492248
Psoriasis	family Peptostreptococcaceae id.2042	ebi-a-GCST90016946	rs12377846	9	C	A	0.02857	-0.252	0.0296	0.0511627	0.0667	7.26256e-07	0.657099	14306	0.00352495
Psoriasis	family Peptostreptococcaceae id.2042	ebi-a-GCST90016946	rs12986312	19	T	G	0.2993	0.0571818	-0.0037	0.0125947	0.0244	5.76713e-06	0.8781	14306	0.00137146
Psoriasis	family Peptostreptococcaceae id.2042	ebi-a-GCST90016946	rs1467258	17	G	A	0.1877	0.072584	0.0191	0.0162321	0.0288	7.89805e-06	0.5082	14306	0.00160654
Psoriasis	family Peptostreptococcaceae id.2042	ebi-a-GCST90016946	rs1520207	3	T	C	0.501	-0.0525658	-0.0197	0.0112476	0.0224	3.16548e-06	0.3791	14306	0.00138158
Psoriasis	family Peptostreptococcaceae id.2042	ebi-a-GCST90016946	rs2644627	8	C	G	0.4284	-0.0558506	0.0131	0.011224	0.0227	6.3333e-07	0.5647	14306	0.00152766
Psoriasis	family Peptostreptococcaceae id.2042	ebi-a-GCST90016946	rs4692811	4	C	T	0.3408	0.0642075	0.0134	0.0126913	0.0237	4.21124e-07	0.5721	14306	0.00185233
Psoriasis	family Peptostreptococcaceae id.2042	ebi-a-GCST90016946	rs59865771	16	C	T	0.341	-0.0573764	0.0055	0.0127192	0.0236	7.69024e-06	0.8163	14306	0.00147957
Psoriasis	family Peptostreptococcaceae id.2042	ebi-a-GCST90016946	rs61841503	10	G	A	0.1293	0.0919658	0.0428	0.0161331	0.0333	9.80122e-09	0.1978	14306	0.00190436
Psoriasis	family Peptostreptococcaceae id.2042	ebi-a-GCST90016946	rs6721459	2	G	A	0.4065	-0.0509823	0.0099	0.0111975	0.0228	5.07762e-06	0.663201	14306	0.00125415
Psoriasis	family Peptostreptococcaceae id.2042	ebi-a-GCST90016946	rs75819860	18	T	A	0.1146	0.126264	0.0732	0.0268383	0.0361	2.48737e-06	0.0426501	14306	0.00323529
Psoriasis	family Peptostreptococcaceae id.2042	ebi-a-GCST90016946	rs76982728	7	T	C	0.02122	0.124203	-0.0126	0.0266923	0.0776	3.24056e-06	0.8707	14306	0.000640803
Psoriasis	family Peptostreptococcaceae id.2042	ebi-a-GCST90016946	rs77540684	10	T	G	0.09601	0.106725	-0.0207	0.0245638	0.038	8.13711e-06	0.5858	14306	0.00197716
Psoriasis	family Peptostreptococcaceae id.2042	ebi-a-GCST90016946	rs9573937	13	A	G	0.1647	-0.0693637	0.0129	0.0142907	0.0301	1.70589e-06	0.6694	14306	0.00132383
Psoriasis	genus Intestinibacter id.11345	ebi-a-GCST90017018	rs10805326	4	A	G	0.7061	-0.0775151	0.0285	0.0139665	0.0246	3.54544e-08	0.2473	14306	0.00249384
Psoriasis	genus Intestinibacter id.11345	ebi-a-GCST90017018	rs10805326	4	A	G	0.002879	-0.0775151	-0.0069	0.0139665	0.2147	3.54544e-08	0.9743	14306	3.44979e-05
Psoriasis	genus Intestinibacter id.11345	ebi-a-GCST90017018	rs11109097	12	T	C	0.5084	-0.0624272	-0.0159	0.0138539	0.0226	5.4949e-06	0.4822	14306	0.00194803
Psoriasis	genus Intestinibacter id.11345	ebi-a-GCST90017018	rs118030283	16	G	A	0.04521	-0.151829	-0.0531	0.0324471	0.0539	2.67436e-06	0.3244	14306	0.00199013
Psoriasis	genus Intestinibacter id.11345	ebi-a-GCST90017018	rs16938435	9	T	C	0.09651	-0.112189	-0.0513	0.0235439	0.0379	1.80098e-06	0.1761	14306	0.00219496
Psoriasis	genus Intestinibacter id.11345	ebi-a-GCST90017018	rs2098844	11	T	C	0.6212	0.0575295	0.051	0.0128416	0.0232	6.78875e-06	0.0282703	14306	0.00155759
Psoriasis	genus Intestinibacter id.11345	ebi-a-GCST90017018	rs2702387	4	G	A	0.5955	-0.0608559	0.0553	0.0132145	0.0228	4.25991e-06	0.0151901	14306	0.00178417
Psoriasis	genus Intestinibacter id.11345	ebi-a-GCST90017018	rs4327025	15	G	A	0.1857	-0.0810346	0.0292	0.0154397	0.0287	1.64327e-07	0.3081	14306	0.00198595
Psoriasis	genus Intestinibacter id.11345	ebi-a-GCST90017018	rs447950	5	A	G	0.3758	0.0628342	0.0597	0.0136652	0.0231	5.6391e-06	0.00979896	14306	0.00185226
Psoriasis	genus Intestinibacter id.11345	ebi-a-GCST90017018	rs478972	11	C	T	0.9085	0.142681	0.0414	0.0297116	0.039	1.81991e-06	0.2881	14306	0.00338461
Psoriasis	genus Intestinibacter id.11345	ebi-a-GCST90017018	rs6062862	20	A	G	0.08297	0.0924508	-0.0665	0.0204658	0.0407	6.6799e-06	0.1022	14306	0.00130064
Psoriasis	genus Intestinibacter id.11345	ebi-a-GCST90017018	rs62430350	6	T	C	0.03656	0.151096	-0.0019	0.0351476	0.0593	6.84227e-06	0.9742	14306	0.0016083
Psoriasis	genus Intestinibacter id.11345	ebi-a-GCST90017018	rs68093214	3	C	T	0.2412	0.0662258	-0.0541	0.0149877	0.0262	9.25763e-06	0.0388097	14306	0.00160542
Psoriasis	genus Intestinibacter id.11345	ebi-a-GCST90017018	rs6875660	5	C	T	0.06084	0.0890455	-0.0134	0.0193905	0.0467	3.05781e-06	0.774901	14306	0.000906114
Psoriasis	genus Intestinibacter id.11345	ebi-a-GCST90017018	rs893394	2	G	A	0.453	0.0583322	0.021	0.0130729	0.0227	7.85037e-06	0.3532	14306	0.00168629
Psoriasis	genus Intestinibacter id.11345	ebi-a-GCST90017018	rs9348442	6	C	T	0.1263	0.099082	0.003	0.0221625	0.0337	6.25936e-06	0.9293	14306	0.00216663
Psoriasis	genus Coprococcus3 id.11303	ebi-a-GCST90016985	rs10810043	9	G	A	0.664	-0.0515518	0.0037	0.0115923	0.0238	9.27428e-06	0.8762	14306	0.00118584
Psoriasis	genus Coprococcus3 id.11303	ebi-a-GCST90016985	rs11077359	17	C	T	0.8298	0.0645443	0.0133	0.0148833	0.03	9.63607e-06	0.657201	14306	0.00117674
Psoriasis	genus Coprococcus3 id.11303	ebi-a-GCST90016985	rs11080344	17	C	T	0.4448	0.0516921	-0.0117	0.0113054	0.0225	4.78696e-06	0.6028	14306	0.00131975
Psoriasis	genus Coprococcus3 id.11303	ebi-a-GCST90016985	rs13247359	7	G	A	0.4456	0.051211	0.011	0.0113031	0.0226	7.32605e-06	0.6278	14306	0.00129576
Psoriasis	genus Coprococcus3 id.11303	ebi-a-GCST90016985	rs13394391	2	C	T	0.1538	-0.0709302	-0.0306	0.0150918	0.0311	2.20318e-06	0.3249	14306	0.00130955
Psoriasis	genus Coprococcus3 id.11303	ebi-a-GCST90016985	rs178271	22	C	T	0.9831	-0.145257	0.0359	0.0294239	0.0873	7.81088e-07	0.6806	14306	0.000701114
Psoriasis	genus Coprococcus3 id.11303	ebi-a-GCST90016985	rs4575475	14	A	G	0.77	-0.0619514	0.035	0.0137787	0.0267	7.04288e-06	0.1895	14306	0.00135941
Psoriasis	genus Coprococcus3 id.11303	ebi-a-GCST90016985	rs62481985	8	G	C	0.4245	-0.0582385	0.0095	0.0115052	0.0227	4.17561e-07	0.6773	14306	0.00165719
Psoriasis	genus Coprococcus3 id.11303	ebi-a-GCST90016985	rs7521171	1	A	G	0.6896	0.0596434	-0.001	0.0129279	0.0243	4.32245e-06	0.9668	14306	0.00152291
Psoriasis	genus Coprococcus3 id.11303	ebi-a-GCST90016985	rs8100692	19	T	C	0.5579	0.0577411	0.0147	0.0113476	0.0225	4.16457e-07	0.5145	14306	0.00164466
Psoriasis	genus Lachnospiraceae UCG001 id.11321	ebi-a-GCST90017025	rs10815577	9	C	G	0.4196	-0.0683706	0.0082	0.0143691	0.0227	1.71502e-06	0.719	14306	0.00227684
Psoriasis	genus Lachnospiraceae UCG001 id.11321	ebi-a-GCST90017025	rs12131224	1	C	T	0.109	0.117095	0.0697	0.02591	0.036	7.39861e-06	0.0531802	14306	0.00266324
Psoriasis	genus Lachnospiraceae UCG001 id.11321	ebi-a-GCST90017025	rs2050911	1	G	A	0.3378	0.0751466	0.0351	0.0153934	0.0237	1.10647e-06	0.139	14306	0.00252637
Psoriasis	genus Lachnospiraceae UCG001 id.11321	ebi-a-GCST90017025	rs2371284	12	C	T	0.7678	0.0761893	-0.0313	0.0170127	0.0267	7.55962e-06	0.2416	14306	0.0020698
Psoriasis	genus Lachnospiraceae UCG001 id.11321	ebi-a-GCST90017025	rs437876	3	T	C	0.3554	0.0784637	0.0055	0.0144768	0.0236	7.16556e-08	0.8168	14306	0.00282082
Psoriasis	genus Lachnospiraceae UCG001 id.11321	ebi-a-GCST90017025	rs4981345	14	T	C	0.3297	-0.0681973	0.0071	0.0149831	0.0238	6.08597e-06	0.7651	14306	0.00205567
Psoriasis	genus Lachnospiraceae UCG001 id.11321	ebi-a-GCST90017025	rs573933	9	T	C	0.1066	-0.107898	0.0096	0.0232346	0.0364	3.10506e-06	0.792801	14306	0.00221748
Psoriasis	genus Lachnospiraceae UCG001 id.11321	ebi-a-GCST90017025	rs62496417	7	T	G	0.2148	-0.0748504	-0.0137	0.0165681	0.0272	5.87503e-06	0.614899	14306	0.00188987
Psoriasis	genus Lachnospiraceae UCG001 id.11321	ebi-a-GCST90017025	rs7213933	17	T	A	0.1593	-0.0816269	0.0182	0.01838	0.0306	9.01675e-06	0.5517	14306	0.00178465
Psoriasis	genus Lachnospiraceae UCG001 id.11321	ebi-a-GCST90017025	rs7341608	8	T	C	0.1341	-0.0784757	0.0133	0.0177648	0.0328	9.48135e-06	0.685001	14306	0.0014302
Psoriasis	genus Lachnospiraceae UCG001 id.11321	ebi-a-GCST90017025	rs74034332	16	G	A	0.06167	0.168045	0.0723	0.0382637	0.0465	3.3335e-06	0.1198	14306	0.00326822
Psoriasis	genus Lachnospiraceae UCG001 id.11321	ebi-a-GCST90017025	rs78848836	1	A	G	0.1038	-0.118868	-0.0176	0.0259753	0.0367	3.38174e-06	0.6312	14306	0.00262883
Psoriasis	genus Lachnospiraceae UCG001 id.11321	ebi-a-GCST90017025	rs79476906	1	T	A	0.1506	-0.087088	-0.0126	0.0197008	0.0312	8.27428e-06	0.6857	14306	0.00194037
Psoriasis	genus Lachnospiraceae UCG001 id.11321	ebi-a-GCST90017025	rs8104225	19	A	G	0.2276	0.0892098	-0.0191	0.0197665	0.0269	8.04211e-06	0.4781	14306	0.00279814
Psoriasis	genus Lachnospiraceae UCG001 id.11321	ebi-a-GCST90017025	rs9403580	6	C	T	0.1288	0.107801	-0.0183	0.0229777	0.0334	3.46785e-06	0.583899	14306	0.00260801
Psoriasis	genus Lachnospiraceae UCG001 id.11321	ebi-a-GCST90017025	rs985416	3	T	C	0.8198	-0.0970258	0.058	0.0181807	0.0291	1.45589e-07	0.0464804	14306	0.00278142
Psoriasis	genus Ruminiclostridium5 id.11355	ebi-a-GCST90017049	rs10827477	10	A	G	0.3524	-0.0547387	0.0077	0.0115163	0.0235	2.1918e-06	0.743599	14306	0.00136761
Psoriasis	genus Ruminiclostridium5 id.11355	ebi-a-GCST90017049	rs113753996	5	T	C	0.1824	0.0820689	0.0672	0.0174463	0.0289	3.98896e-06	0.0201201	14306	0.00200888
Psoriasis	genus Ruminiclostridium5 id.11355	ebi-a-GCST90017049	rs1223978	13	C	T	0.5307	-0.0484169	-0.0229	0.0108254	0.0225	8.16188e-06	0.3109	14306	0.00116768
Psoriasis	genus Ruminiclostridium5 id.11355	ebi-a-GCST90017049	rs1492620	6	T	C	0.1313	-0.0830505	0.0081	0.0180073	0.0334	3.52574e-06	0.8078	14306	0.00157344
Psoriasis	genus Ruminiclostridium5 id.11355	ebi-a-GCST90017049	rs2286384	12	C	G	0.4937	0.0518814	-0.0303	0.0107482	0.0223	1.43857e-06	0.1746	14306	0.00134563
Psoriasis	genus Ruminiclostridium5 id.11355	ebi-a-GCST90017049	rs243585	21	C	G	0.2841	-0.0585939	0.0096	0.0121017	0.0253	1.32681e-06	0.703301	14306	0.00139656
Psoriasis	genus Ruminiclostridium5 id.11355	ebi-a-GCST90017049	rs2482038	10	C	A	0.4018	0.0518991	0.0055	0.0108777	0.0228	1.70314e-06	0.8099	14306	0.00129481
Psoriasis	genus Ruminiclostridium5 id.11355	ebi-a-GCST90017049	rs2791343	8	T	C	0.3968	0.051717	0.018	0.0113369	0.0229	5.53962e-06	0.4302	14306	0.00128035
Psoriasis	genus Ruminiclostridium5 id.11355	ebi-a-GCST90017049	rs2801960	1	G	C	0.7035	-0.0520975	0.0577	0.0115111	0.0245	6.20869e-06	0.0186698	14306	0.00113228
Psoriasis	genus Ruminiclostridium5 id.11355	ebi-a-GCST90017049	rs2833828	21	G	A	0.412	0.0489617	0.0196	0.0108702	0.0228	6.81648e-06	0.3886	14306	0.0011615
Psoriasis	genus Ruminiclostridium5 id.11355	ebi-a-GCST90017049	rs4955951	3	A	G	0.1169	-0.0713749	-0.0078	0.0165826	0.0349	9.9552e-06	0.8232	14306	0.00105183
Psoriasis	genus Ruminiclostridium5 id.11355	ebi-a-GCST90017049	rs6121460	20	G	A	0.08243	0.0932955	0.0094	0.0199206	0.0413	2.64107e-06	0.8206	14306	0.00131667
Psoriasis	genus Ruminiclostridium5 id.11355	ebi-a-GCST90017049	rs73002572	2	G	C	0.1166	0.181548	-0.0587	0.0414078	0.0352	8.82226e-06	0.0949205	14306	0.00678999
Psoriasis	genus Ruminiclostridium5 id.11355	ebi-a-GCST90017049	rs79968837	20	A	G	0.05049	-0.0950311	0.0365	0.0193507	0.0509	1.14623e-06	0.4735	14306	0.000865897
Psoriasis	genus Ruminiclostridium5 id.11355	ebi-a-GCST90017049	rs8053158	16	G	A	0.8782	0.0740543	0.0645	0.0159151	0.0346	5.89807e-06	0.0626801	14306	0.0011732
Psoriasis	genus Ruminiclostridium6 id.11356	ebi-a-GCST90017050	rs10829821	10	T	C	0.09036	-0.097606	-0.0466	0.0216072	0.0392	3.47144e-06	0.2339	14306	0.00156613
Psoriasis	genus Ruminiclostridium6 id.11356	ebi-a-GCST90017050	rs116969552	10	A	G	0.02876	-0.166823	0.0261	0.0376681	0.0671	9.15946e-06	0.696899	14306	0.00155474
Psoriasis	genus Ruminiclostridium6 id.11356	ebi-a-GCST90017050	rs11992182	8	A	C	0.2226	0.0625299	-0.0063	0.0137876	0.0268	4.64836e-06	0.8148	14306	0.00135324
Psoriasis	genus Ruminiclostridium6 id.11356	ebi-a-GCST90017050	rs1871858	15	C	G	0.1118	-0.105422	-0.0124	0.0237274	0.0355	9.11612e-06	0.7264	14306	0.00220722
Psoriasis	genus Ruminiclostridium6 id.11356	ebi-a-GCST90017050	rs2548459	19	C	T	0.4096	0.0554866	0.0481	0.0122755	0.0227	6.40206e-06	0.0341499	14306	0.00148906
Psoriasis	genus Ruminiclostridium6 id.11356	ebi-a-GCST90017050	rs35362464	4	C	A	0.1404	0.0720077	-0.02	0.0165387	0.0323	8.99146e-06	0.5371	14306	0.00125156
Psoriasis	genus Ruminiclostridium6 id.11356	ebi-a-GCST90017050	rs61060922	16	T	G	0.03333	0.15913	-0.0375	0.0322283	0.0625	1.08648e-06	0.548399	14306	0.00163173
Psoriasis	genus Ruminiclostridium6 id.11356	ebi-a-GCST90017050	rs663262	11	C	T	0.9669	0.13498	0.1065	0.0310715	0.0625	3.39414e-06	0.0885095	14306	0.00116621
Psoriasis	genus Ruminiclostridium6 id.11356	ebi-a-GCST90017050	rs67479537	19	T	C	0.04774	0.118994	-0.0713	0.026487	0.0528	9.30208e-06	0.1766	14306	0.00128741
Psoriasis	genus Ruminiclostridium6 id.11356	ebi-a-GCST90017050	rs71414120	14	T	G	0.05111	0.200894	0.0671	0.0406434	0.051	1.07696e-06	0.188	14306	0.00391458
Psoriasis	genus Ruminiclostridium6 id.11356	ebi-a-GCST90017050	rs72991535	18	T	G	0.0355	0.135604	0.0559	0.0295174	0.0612	4.9537e-06	0.3604	14306	0.00125923
Psoriasis	genus Ruminiclostridium6 id.11356	ebi-a-GCST90017050	rs73176030	7	T	C	0.2723	0.058665	-0.0003	0.013208	0.0251	7.28887e-06	0.9916	14306	0.00136392
Psoriasis	genus Ruminiclostridium6 id.11356	ebi-a-GCST90017050	rs77193512	11	A	G	0.2477	0.0736533	-0.0029	0.0153163	0.0259	1.29587e-06	0.9107	14306	0.00202177
Psoriasis	genus Ruminiclostridium6 id.11356	ebi-a-GCST90017050	rs792058	2	G	A	0.4366	0.0554234	-0.0089	0.0125423	0.0227	8.57946e-06	0.6967	14306	0.00151118
Psoriasis	genus Ruminiclostridium6 id.11356	ebi-a-GCST90017050	rs79968172	1	G	A	0.05894	0.11614	-0.0153	0.0243083	0.0475	1.66054e-06	0.747699	14306	0.00149631
Psoriasis	genus Ruminiclostridium6 id.11356	ebi-a-GCST90017050	rs9555756	13	A	C	0.08436	-0.0804138	0.0295	0.0176692	0.0402	7.10133e-06	0.4633	14306	0.00099897
Psoriasis	family Pasteurellaceae id.3689	ebi-a-GCST90016944	rs10840326	11	C	G	0.368	-0.0717634	-0.0074	0.0149229	0.0233	1.43843e-06	0.749899	14306	0.00239553
Psoriasis	family Pasteurellaceae id.3689	ebi-a-GCST90016944	rs10965428	9	C	A	0.05638	-0.119902	-0.0077	0.0258219	0.0486	4.29151e-06	0.8738	14306	0.0015297
Psoriasis	family Pasteurellaceae id.3689	ebi-a-GCST90016944	rs111582866	16	G	A	0.08687	-0.113957	0.0099	0.0256403	0.0399	7.06627e-06	0.8033	14306	0.00206022
Psoriasis	family Pasteurellaceae id.3689	ebi-a-GCST90016944	rs12050685	15	A	G	0.2804	-0.0670948	0.0004	0.015239	0.0248	9.18523e-06	0.9856	14306	0.00181667
Psoriasis	family Pasteurellaceae id.3689	ebi-a-GCST90016944	rs12191680	6	C	G	0.1014	0.102214	0.0114	0.0197189	0.0371	3.04902e-07	0.759299	14306	0.00190395
Psoriasis	family Pasteurellaceae id.3689	ebi-a-GCST90016944	rs16970009	17	A	G	0.02015	0.187381	0.1991	0.0429572	0.0792	7.31526e-06	0.01191	14306	0.00138649
Psoriasis	family Pasteurellaceae id.3689	ebi-a-GCST90016944	rs35510	12	A	G	0.04259	0.122729	0.0393	0.0264958	0.0557	4.01578e-06	0.4804	14306	0.00122837
Psoriasis	family Pasteurellaceae id.3689	ebi-a-GCST90016944	rs4822728	22	T	C	0.4831	0.0685479	0.0185	0.0149032	0.0224	4.71846e-06	0.4076	14306	0.00234672
Psoriasis	family Pasteurellaceae id.3689	ebi-a-GCST90016944	rs6092684	20	A	T	0.4276	0.0684647	0.0008	0.014674	0.0226	3.44057e-06	0.9707	14306	0.00229457
Psoriasis	family Pasteurellaceae id.3689	ebi-a-GCST90016944	rs62568866	9	T	A	0.1066	-0.118018	-0.0139	0.0259206	0.0363	7.2267e-06	0.701501	14306	0.00265295
Psoriasis	family Pasteurellaceae id.3689	ebi-a-GCST90016944	rs6972479	7	A	G	0.2052	-0.0781862	0.0397	0.0175366	0.0278	7.74819e-06	0.1535	14306	0.001994
Psoriasis	family Pasteurellaceae id.3689	ebi-a-GCST90016944	rs72756943	5	G	A	0.06622	0.13988	0.021	0.0303029	0.0453	3.3522e-06	0.6434	14306	0.00241978
Psoriasis	family Pasteurellaceae id.3689	ebi-a-GCST90016944	rs73139353	3	A	C	0.08797	-0.222573	0.0164	0.0484634	0.0398	8.71325e-06	0.6804	14306	0.00794911
Psoriasis	family Pasteurellaceae id.3689	ebi-a-GCST90016944	rs731534	20	C	G	0.1121	-0.0986502	0.0047	0.0216316	0.0356	9.46303e-06	0.8954	14306	0.00193729
Psoriasis	family Pasteurellaceae id.3689	ebi-a-GCST90016944	rs76022354	10	C	T	0.0498	0.24289	-0.0528	0.0500406	0.0515	1.82856e-06	0.3057	14306	0.00558333
Psoriasis	family Pasteurellaceae id.3689	ebi-a-GCST90016944	rs78909003	9	T	C	0.05477	-0.241159	0.0398	0.0498372	0.0494	2.04894e-06	0.4205	14306	0.00602167
Psoriasis	family Pasteurellaceae id.3689	ebi-a-GCST90016944	rs9382510	6	C	T	0.265	-0.0881865	-0.0241	0.0169965	0.0254	2.476e-07	0.3418	14306	0.00302948
Psoriasis	family Pasteurellaceae id.3689	ebi-a-GCST90016944	rs9895850	17	T	C	0.04395	-0.176406	-0.0131	0.041017	0.0548	9.0826e-06	0.8116	14306	0.00261515
Psoriasis	family Pasteurellaceae id.3689	ebi-a-GCST90016944	rs9938097	16	C	T	0.6112	0.0710386	0.0057	0.0158024	0.023	8.22602e-06	0.8049	14306	0.00239844
Psoriasis	order Pasteurellales id.3688	ebi-a-GCST90017105	rs10840326	11	C	G	0.368	-0.0717634	-0.0074	0.0149229	0.0233	1.43843e-06	0.749899	14306	0.00239553
Psoriasis	order Pasteurellales id.3688	ebi-a-GCST90017105	rs10965428	9	C	A	0.05638	-0.119902	-0.0077	0.0258219	0.0486	4.29151e-06	0.8738	14306	0.0015297
Psoriasis	order Pasteurellales id.3688	ebi-a-GCST90017105	rs111582866	16	G	A	0.08687	-0.113957	0.0099	0.0256403	0.0399	7.06627e-06	0.8033	14306	0.00206022
Psoriasis	order Pasteurellales id.3688	ebi-a-GCST90017105	rs12050685	15	A	G	0.2804	-0.0670948	0.0004	0.015239	0.0248	9.18523e-06	0.9856	14306	0.00181667
Psoriasis	order Pasteurellales id.3688	ebi-a-GCST90017105	rs12191680	6	C	G	0.1014	0.102214	0.0114	0.0197189	0.0371	3.04902e-07	0.759299	14306	0.00190395
Psoriasis	order Pasteurellales id.3688	ebi-a-GCST90017105	rs16970009	17	A	G	0.02015	0.187381	0.1991	0.0429572	0.0792	7.31526e-06	0.01191	14306	0.00138649
Psoriasis	order Pasteurellales id.3688	ebi-a-GCST90017105	rs35510	12	A	G	0.04259	0.122729	0.0393	0.0264958	0.0557	4.01578e-06	0.4804	14306	0.00122837
Psoriasis	order Pasteurellales id.3688	ebi-a-GCST90017105	rs4822728	22	T	C	0.4831	0.0685479	0.0185	0.0149032	0.0224	4.71846e-06	0.4076	14306	0.00234672
Psoriasis	order Pasteurellales id.3688	ebi-a-GCST90017105	rs6092684	20	A	T	0.4276	0.0684647	0.0008	0.014674	0.0226	3.44057e-06	0.9707	14306	0.00229457
Psoriasis	order Pasteurellales id.3688	ebi-a-GCST90017105	rs62568866	9	T	A	0.1066	-0.118018	-0.0139	0.0259206	0.0363	7.2267e-06	0.701501	14306	0.00265295
Psoriasis	order Pasteurellales id.3688	ebi-a-GCST90017105	rs6972479	7	A	G	0.2052	-0.0781862	0.0397	0.0175366	0.0278	7.74819e-06	0.1535	14306	0.001994
Psoriasis	order Pasteurellales id.3688	ebi-a-GCST90017105	rs72756943	5	G	A	0.06622	0.13988	0.021	0.0303029	0.0453	3.3522e-06	0.6434	14306	0.00241978
Psoriasis	order Pasteurellales id.3688	ebi-a-GCST90017105	rs73139353	3	A	C	0.08797	-0.222573	0.0164	0.0484634	0.0398	8.71325e-06	0.6804	14306	0.00794911
Psoriasis	order Pasteurellales id.3688	ebi-a-GCST90017105	rs731534	20	C	G	0.1121	-0.0986502	0.0047	0.0216316	0.0356	9.46303e-06	0.8954	14306	0.00193729
Psoriasis	order Pasteurellales id.3688	ebi-a-GCST90017105	rs76022354	10	C	T	0.0498	0.24289	-0.0528	0.0500406	0.0515	1.82856e-06	0.3057	14306	0.00558333
Psoriasis	order Pasteurellales id.3688	ebi-a-GCST90017105	rs78909003	9	T	C	0.05477	-0.241159	0.0398	0.0498372	0.0494	2.04894e-06	0.4205	14306	0.00602167
Psoriasis	order Pasteurellales id.3688	ebi-a-GCST90017105	rs9382510	6	C	T	0.265	-0.0881865	-0.0241	0.0169965	0.0254	2.476e-07	0.3418	14306	0.00302948
Psoriasis	order Pasteurellales id.3688	ebi-a-GCST90017105	rs9895850	17	T	C	0.04395	-0.176406	-0.0131	0.041017	0.0548	9.0826e-06	0.8116	14306	0.00261515
Psoriasis	order Pasteurellales id.3688	ebi-a-GCST90017105	rs9938097	16	C	T	0.6112	0.0710386	0.0057	0.0158024	0.023	8.22602e-06	0.8049	14306	0.00239844
Psoriasis	phylum Actinobacteria id.400	ebi-a-GCST90017110	rs10841473	12	G	C	0.2315	-0.0596572	-0.0104	0.0117537	0.0265	4.46581e-07	0.6952	14306	0.00126634
Psoriasis	phylum Actinobacteria id.400	ebi-a-GCST90017110	rs11766971	7	C	T	0.4482	-0.0476376	0.0327	0.010646	0.0225	9.39918e-06	0.1464	14306	0.00112249
Psoriasis	phylum Actinobacteria id.400	ebi-a-GCST90017110	rs12528285	6	C	T	0.1093	0.0809469	0.0461	0.0180784	0.0359	5.68787e-06	0.1985	14306	0.0012758
Psoriasis	phylum Actinobacteria id.400	ebi-a-GCST90017110	rs13192624	6	T	C	0.2436	-0.0522862	-0.0461	0.0117742	0.0261	9.32567e-06	0.0774997	14306	0.00100747
Psoriasis	phylum Actinobacteria id.400	ebi-a-GCST90017110	rs1397793	5	A	G	0.6904	0.0521387	0.0074	0.0111587	0.0247	3.73766e-06	0.764901	14306	0.00116212
Psoriasis	phylum Actinobacteria id.400	ebi-a-GCST90017110	rs34284163	16	A	T	0.2156	-0.0603312	0.0121	0.0136851	0.0272	8.82104e-06	0.6568	14306	0.00123112
Psoriasis	phylum Actinobacteria id.400	ebi-a-GCST90017110	rs4429415	2	C	T	0.4453	0.0581908	-0.0483	0.0111343	0.0225	2.05145e-07	0.0319499	14306	0.00167282
Psoriasis	phylum Actinobacteria id.400	ebi-a-GCST90017110	rs55888705	4	A	G	0.2817	0.0534221	0.0314	0.0109975	0.0248	1.31241e-06	0.2066	14306	0.00115495
Psoriasis	phylum Actinobacteria id.400	ebi-a-GCST90017110	rs62448869	7	T	A	0.5359	-0.0524531	0.0565	0.0108226	0.0226	1.13896e-06	0.01256	14306	0.00136857
Psoriasis	phylum Actinobacteria id.400	ebi-a-GCST90017110	rs6496870	15	C	T	0.6415	-0.0510777	0.0102	0.0113809	0.0233	4.61743e-06	0.660601	14306	0.00119999
Psoriasis	phylum Actinobacteria id.400	ebi-a-GCST90017110	rs6743026	2	T	C	0.1931	0.0589446	-0.0148	0.0134622	0.0284	9.88325e-06	0.602101	14306	0.00108273
Psoriasis	phylum Actinobacteria id.400	ebi-a-GCST90017110	rs74037001	14	G	A	0.08866	-0.0819391	-0.0158	0.0165334	0.0395	6.71243e-07	0.688101	14306	0.00108498
Psoriasis	phylum Actinobacteria id.400	ebi-a-GCST90017110	rs75211493	19	G	A	0.07217	0.0840786	0.0011	0.0184739	0.0431	9.27193e-06	0.9791	14306	0.00094673
Psoriasis	phylum Actinobacteria id.400	ebi-a-GCST90017110	rs7570971	2	A	C	0.4121	0.086653	-0.0342	0.0113623	0.0228	1.41351e-14	0.1329	14306	0.00363834
Psoriasis	phylum Actinobacteria id.400	ebi-a-GCST90017110	rs80124826	2	T	C	0.02717	-0.124191	0.0134	0.0278566	0.0687	8.75427e-06	0.8459	14306	0.000815336
Psoriasis	phylum Actinobacteria id.400	ebi-a-GCST90017110	rs8047955	16	G	A	0.6176	-0.0521115	0.0081	0.0111192	0.023	2.66201e-06	0.725	14306	0.00128269
Psoriasis	phylum Actinobacteria id.400	ebi-a-GCST90017110	rs857444	6	C	T	0.3686	0.0507315	-0.0198	0.0109885	0.0232	3.80347e-06	0.395	14306	0.00119797
Psoriasis	phylum Actinobacteria id.400	ebi-a-GCST90017110	rs9833771	3	C	T	0.4816	-0.0490077	-0.0321	0.0106564	0.0225	4.07437e-06	0.1542	14306	0.00119925
Psoriasis	class Actinobacteria id.419	ebi-a-GCST90016908	rs10841473	12	G	C	0.2315	-0.0583765	-0.0104	0.0123353	0.0265	2.59358e-06	0.6952	14306	0.00121255
Psoriasis	class Actinobacteria id.419	ebi-a-GCST90016908	rs11655079	17	T	C	0.1863	-0.0560674	-0.0334	0.0124286	0.0287	5.92516e-06	0.2443	14306	0.000953077
Psoriasis	class Actinobacteria id.419	ebi-a-GCST90016908	rs11745923	5	G	T	0.3934	0.0563759	-0.0154	0.0115529	0.0229	1.58132e-06	0.501601	14306	0.00151689
Psoriasis	class Actinobacteria id.419	ebi-a-GCST90016908	rs12049045	1	A	G	0.3832	0.0510452	0.0006	0.0114325	0.023	8.62621e-06	0.9786	14306	0.00123171
Psoriasis	class Actinobacteria id.419	ebi-a-GCST90016908	rs12899991	15	T	A	0.7558	-0.0719923	-0.0759	0.0154661	0.0264	4.02819e-06	0.00400996	14306	0.00191317
Psoriasis	class Actinobacteria id.419	ebi-a-GCST90016908	rs134366	22	A	G	0.9315	-0.111877	0.0415	0.023501	0.0443	1.50428e-06	0.3481	14306	0.00159729
Psoriasis	class Actinobacteria id.419	ebi-a-GCST90016908	rs1376754	2	G	A	0.4939	0.0509242	0.0242	0.0112503	0.0224	6.71382e-06	0.2799	14306	0.00129644
Psoriasis	class Actinobacteria id.419	ebi-a-GCST90016908	rs1515761	10	C	T	0.9255	-0.0762317	-0.1182	0.0169884	0.0428	4.96364e-06	0.00575096	14306	0.000801372
Psoriasis	class Actinobacteria id.419	ebi-a-GCST90016908	rs182549	2	T	C	0.5974	-0.111489	0.0369	0.012066	0.0229	3.78966e-20	0.1064	14306	0.00597906
Psoriasis	class Actinobacteria id.419	ebi-a-GCST90016908	rs4945008	11	G	A	0.608	-0.0540741	-0.0116	0.0121393	0.023	5.39237e-06	0.612099	14306	0.00139379
Psoriasis	class Actinobacteria id.419	ebi-a-GCST90016908	rs6660520	1	G	A	0.7287	-0.0711483	-0.0018	0.0134495	0.0251	1.10652e-07	0.944	14306	0.00200151
Psoriasis	class Actinobacteria id.419	ebi-a-GCST90016908	rs72767435	15	T	C	0.05463	-0.126352	0.0293	0.0273626	0.0493	2.56803e-06	0.5524	14306	0.00164903
Psoriasis	class Actinobacteria id.419	ebi-a-GCST90016908	rs7322849	13	T	C	0.09215	0.0944467	0.0406	0.0192976	0.0391	6.20798e-07	0.2993	14306	0.0014925
Psoriasis	class Actinobacteria id.419	ebi-a-GCST90016908	rs7700479	5	T	A	0.105	-0.0769653	0.0421	0.0173933	0.0366	8.62144e-06	0.2501	14306	0.00111335
Psoriasis	class Actinobacteria id.419	ebi-a-GCST90016908	rs80083040	8	T	G	0.04435	0.155784	0.0714	0.0348017	0.0547	8.62105e-06	0.1916	14306	0.00205716
Psoriasis	class Actinobacteria id.419	ebi-a-GCST90016908	rs8047955	16	G	A	0.6176	-0.0575816	0.0081	0.0116762	0.023	8.3372e-07	0.725	14306	0.00156611
Psoriasis	class Actinobacteria id.419	ebi-a-GCST90016908	rs857444	6	C	T	0.3686	0.0509553	-0.0198	0.011539	0.0232	8.92237e-06	0.395	14306	0.00120856
Psoriasis	class Actinobacteria id.419	ebi-a-GCST90016908	rs961091	7	G	A	0.3714	0.0501255	-0.0329	0.011255	0.0232	8.67601e-06	0.1569	14306	0.00117318
Psoriasis	genus Bifidobacterium id.436	ebi-a-GCST90016970	rs10841473	12	G	C	0.2315	-0.0624207	-0.0104	0.0129438	0.0265	1.6452e-06	0.6952	14306	0.00138638
Psoriasis	genus Bifidobacterium id.436	ebi-a-GCST90016970	rs12022129	1	A	G	0.7248	-0.0619356	-0.0019	0.0138937	0.025	7.9965e-06	0.94	14306	0.0015303
Psoriasis	genus Bifidobacterium id.436	ebi-a-GCST90016970	rs182549	2	T	C	0.5974	-0.119703	0.0369	0.0127294	0.0229	1.2782e-20	0.1064	14306	0.00689254
Psoriasis	genus Bifidobacterium id.436	ebi-a-GCST90016970	rs2491158	10	A	G	0.8674	-0.0712624	-0.0212	0.015983	0.033	8.04711e-06	0.5202	14306	0.00116819
Psoriasis	genus Bifidobacterium id.436	ebi-a-GCST90016970	rs2686790	7	C	T	0.8527	-0.070741	-0.004	0.0157926	0.0315	7.49894e-06	0.8997	14306	0.0012571
Psoriasis	genus Bifidobacterium id.436	ebi-a-GCST90016970	rs4567981	2	T	A	0.5295	0.0562084	-0.0039	0.0117923	0.0225	1.92832e-06	0.8617	14306	0.00157419
Psoriasis	genus Bifidobacterium id.436	ebi-a-GCST90016970	rs4957061	5	T	C	0.4226	0.0534239	-0.0018	0.0117431	0.0229	5.77936e-06	0.9382	14306	0.00139286
Psoriasis	genus Bifidobacterium id.436	ebi-a-GCST90016970	rs540489	17	T	G	0.176	-0.0637641	0.0166	0.0138746	0.0295	5.19457e-06	0.5722	14306	0.00117929
Psoriasis	genus Bifidobacterium id.436	ebi-a-GCST90016970	rs55888705	4	A	G	0.2817	0.0546319	0.0314	0.0121139	0.0248	6.67022e-06	0.2066	14306	0.00120786
Psoriasis	genus Bifidobacterium id.436	ebi-a-GCST90016970	rs5746486	22	T	C	0.3865	-0.0536216	0.003	0.0120801	0.023	8.99953e-06	0.8945	14306	0.00136356
Psoriasis	genus Bifidobacterium id.436	ebi-a-GCST90016970	rs62181700	2	G	A	0.2453	-0.0624643	-0.0107	0.0131205	0.0261	2.17245e-06	0.680899	14306	0.00144466
Psoriasis	genus Bifidobacterium id.436	ebi-a-GCST90016970	rs7322849	13	T	C	0.09215	0.112428	0.0406	0.0201813	0.0391	1.08368e-08	0.2993	14306	0.00211489
Psoriasis	genus Bifidobacterium id.436	ebi-a-GCST90016970	rs73797465	5	T	G	0.1149	-0.0953566	0.0169	0.0209236	0.0355	4.38157e-06	0.6327	14306	0.00184946
Psoriasis	genus Bifidobacterium id.436	ebi-a-GCST90016970	rs75344046	21	C	T	0.04722	0.232354	0.0666	0.0505979	0.0527	4.86351e-06	0.2066	14306	0.0048579
Psoriasis	genus Bifidobacterium id.436	ebi-a-GCST90016970	rs76671854	5	C	G	0.1245	-0.0846055	-0.0136	0.0184003	0.034	3.95667e-06	0.6884	14306	0.00156046
Psoriasis	genus Bifidobacterium id.436	ebi-a-GCST90016970	rs857444	6	C	T	0.3686	0.0558234	-0.0198	0.0121219	0.0232	3.571e-06	0.395	14306	0.00145052
Psoriasis	genus Paraprevotella id.962	ebi-a-GCST90017040	rs10842464	12	C	T	0.6986	0.0758215	0.015	0.0172568	0.0244	6.59721e-06	0.5386	14306	0.00242095
Psoriasis	genus Paraprevotella id.962	ebi-a-GCST90017040	rs140997932	3	T	C	0.05519	-0.162376	-0.1043	0.0354178	0.0492	2.1112e-06	0.03395	14306	0.00274966
Psoriasis	genus Paraprevotella id.962	ebi-a-GCST90017040	rs145020347	11	A	G	0.148	-0.12465	-0.0378	0.0262323	0.0318	4.03005e-06	0.2341	14306	0.00391846
Psoriasis	genus Paraprevotella id.962	ebi-a-GCST90017040	rs17109926	12	A	G	0.2715	-0.0988335	0.0633	0.0216172	0.0252	6.75274e-06	0.0118201	14306	0.00386401
Psoriasis	genus Paraprevotella id.962	ebi-a-GCST90017040	rs17785622	6	A	G	0.03807	0.248065	-0.0884	0.0524304	0.059	1.92659e-06	0.1343	14306	0.004507
Psoriasis	genus Paraprevotella id.962	ebi-a-GCST90017040	rs2081023	5	A	G	0.1428	-0.122561	0.0031	0.0236507	0.032	2.63797e-07	0.9237	14306	0.00367743
Psoriasis	genus Paraprevotella id.962	ebi-a-GCST90017040	rs3008582	1	T	C	0.195	0.10572	-0.0062	0.0227246	0.0286	4.35993e-06	0.8289	14306	0.00350893
Psoriasis	genus Paraprevotella id.962	ebi-a-GCST90017040	rs3801748	7	G	A	0.3625	0.0779721	-0.0267	0.0171691	0.0232	5.20176e-06	0.2502	14306	0.00280994
Psoriasis	genus Paraprevotella id.962	ebi-a-GCST90017040	rs4756632	11	G	T	0.1293	-0.138905	-0.0003	0.0289897	0.0333	3.81751e-06	0.9924	14306	0.00434443
Psoriasis	genus Paraprevotella id.962	ebi-a-GCST90017040	rs4767113	12	C	T	0.3277	0.0882466	0.0461	0.018382	0.0239	2.14358e-06	0.0537106	14306	0.00343135
Psoriasis	genus Paraprevotella id.962	ebi-a-GCST90017040	rs7240324	18	T	G	0.2456	-0.10229	-0.0544	0.0226948	0.0261	5.95895e-06	0.0369097	14306	0.00387727
Psoriasis	genus Paraprevotella id.962	ebi-a-GCST90017040	rs9602779	13	A	C	0.2416	-0.106692	0.0076	0.0220264	0.0261	6.9274e-07	0.7709	14306	0.00417147
Psoriasis	genus Paraprevotella id.962	ebi-a-GCST90017040	rs9900242	17	A	G	0.3426	-0.0852967	0.0488	0.0175212	0.0235	1.14067e-06	0.0375898	14306	0.00327726
Psoriasis	family Bacteroidales S24 7group id.11173	ebi-a-GCST90016928	rs10872669	6	G	A	0.9084	0.123071	-0.014	0.0275665	0.0392	9.49008e-06	0.7214	14306	0.00252066
Psoriasis	family Bacteroidales S24 7group id.11173	ebi-a-GCST90016928	rs11135366	5	C	G	0.2371	0.0842142	-0.0237	0.0183739	0.0263	8.77829e-06	0.3679	14306	0.00256566
Psoriasis	family Bacteroidales S24 7group id.11173	ebi-a-GCST90016928	rs12748533	1	G	T	0.2886	-0.0821108	-0.0126	0.0172701	0.0248	2.59018e-06	0.6123	14306	0.00276848
Psoriasis	family Bacteroidales S24 7group id.11173	ebi-a-GCST90016928	rs17043785	2	T	C	0.08804	-0.176187	0.0365	0.0347133	0.0394	5.11835e-07	0.354	14306	0.00498464
Psoriasis	family Bacteroidales S24 7group id.11173	ebi-a-GCST90016928	rs1850003	15	A	G	0.232	0.084048	-0.0247	0.0177806	0.0265	2.4053e-06	0.351	14306	0.00251729
Psoriasis	family Bacteroidales S24 7group id.11173	ebi-a-GCST90016928	rs61508842	3	T	C	0.08758	0.122574	0.0305	0.0272389	0.0395	7.82781e-06	0.441	14306	0.00240119
Psoriasis	family Bacteroidales S24 7group id.11173	ebi-a-GCST90016928	rs6831034	4	T	A	0.08915	-0.0956546	0.0151	0.0205228	0.0393	6.10394e-06	0.6999	14306	0.00148597
Psoriasis	family Bacteroidales S24 7group id.11173	ebi-a-GCST90016928	rs738193	22	T	C	0.3537	0.0847328	0.0169	0.0165856	0.0234	3.82164e-07	0.4703	14306	0.00328248
Psoriasis	family Bacteroidales S24 7group id.11173	ebi-a-GCST90016928	rs78609301	6	A	G	0.3008	-0.0867065	0.0079	0.0195709	0.0245	7.093e-06	0.747699	14306	0.00316237
Psoriasis	family Bacteroidales S24 7group id.11173	ebi-a-GCST90016928	rs941000	7	T	C	0.6361	-0.0850266	-0.0128	0.0163382	0.0233	3.15559e-07	0.5814	14306	0.00334693
Psoriasis	genus Ruminococcaceae UCG005 id.11363	ebi-a-GCST90017056	rs10873449	14	C	T	0.8077	-0.0654843	-0.0057	0.0143973	0.0284	4.11169e-06	0.8397	14306	0.00133209
Psoriasis	genus Ruminococcaceae UCG005 id.11363	ebi-a-GCST90017056	rs10937802	4	A	G	0.8797	-0.0755811	-0.0014	0.0168226	0.0345	8.17354e-06	0.9683	14306	0.00120908
Psoriasis	genus Ruminococcaceae UCG005 id.11363	ebi-a-GCST90017056	rs10950694	7	C	T	0.6413	-0.0577628	-0.0141	0.011412	0.0234	4.29804e-07	0.5455	14306	0.00153504
Psoriasis	genus Ruminococcaceae UCG005 id.11363	ebi-a-GCST90017056	rs114279581	2	A	G	0.07516	-0.146604	-0.0631	0.0316034	0.0424	3.21855e-06	0.1361	14306	0.00298796
Psoriasis	genus Ruminococcaceae UCG005 id.11363	ebi-a-GCST90017056	rs12288512	11	A	G	0.2394	0.066635	0.0442	0.0144356	0.0262	3.10277e-06	0.0914008	14306	0.00161702
Psoriasis	genus Ruminococcaceae UCG005 id.11363	ebi-a-GCST90017056	rs12458218	18	T	C	0.1802	0.0677322	-0.037	0.0144525	0.029	2.41024e-06	0.2021	14306	0.00135545
Psoriasis	genus Ruminococcaceae UCG005 id.11363	ebi-a-GCST90017056	rs2893871	10	G	A	0.1101	-0.073644	0.0196	0.015548	0.0358	3.53843e-06	0.5836	14306	0.00106276
Psoriasis	genus Ruminococcaceae UCG005 id.11363	ebi-a-GCST90017056	rs34781347	20	G	A	0.07132	0.188685	0.0108	0.0386484	0.0436	6.04728e-07	0.8035	14306	0.00471609
Psoriasis	genus Ruminococcaceae UCG005 id.11363	ebi-a-GCST90017056	rs35166120	8	G	C	0.7764	0.0686153	0.0088	0.0146252	0.027	3.75405e-06	0.745	14306	0.00163467
Psoriasis	genus Ruminococcaceae UCG005 id.11363	ebi-a-GCST90017056	rs394449	17	A	T	0.1325	0.0692909	0.0012	0.0148712	0.0332	2.59896e-06	0.9706	14306	0.00110374
Psoriasis	genus Ruminococcaceae UCG005 id.11363	ebi-a-GCST90017056	rs55793120	12	T	C	0.06163	0.121548	-0.1426	0.0279546	0.0474	7.37038e-06	0.00261999	14306	0.0017088
Psoriasis	genus Ruminococcaceae UCG005 id.11363	ebi-a-GCST90017056	rs60081663	5	C	G	0.03124	0.158082	0.0847	0.0319586	0.0638	9.28111e-07	0.1843	14306	0.00151259
Psoriasis	genus Ruminococcaceae UCG005 id.11363	ebi-a-GCST90017056	rs72776570	10	C	A	0.09755	0.087067	-0.0168	0.0197179	0.038	5.3571e-06	0.658901	14306	0.00133471
Psoriasis	genus Ruminococcaceae UCG005 id.11363	ebi-a-GCST90017056	rs7449320	5	C	A	0.2329	0.0599163	0.0006	0.0130836	0.0265	4.80773e-06	0.9819	14306	0.00128275
Psoriasis	genus Ruminococcaceae UCG005 id.11363	ebi-a-GCST90017056	rs7555878	1	G	A	0.753	-0.0586677	-0.0092	0.0125277	0.026	2.81022e-06	0.724101	14306	0.00128032
Psoriasis	genus Ruminococcaceae UCG005 id.11363	ebi-a-GCST90017056	rs7586445	2	G	A	0.129	0.0782349	-0.0069	0.0176458	0.0334	8.81455e-06	0.8356	14306	0.00137543
Psoriasis	genus Ruminococcaceae UCG005 id.11363	ebi-a-GCST90017056	rs898577	15	C	T	0.9428	0.123012	-0.0718	0.0286671	0.0486	7.46311e-06	0.1396	14306	0.00163208
Psoriasis	family Clostridiaceae1 id.1869	ebi-a-GCST90016931	rs10875374	1	T	C	0.5292	0.0536759	-0.0113	0.0119436	0.0224	8.09823e-06	0.6126	14306	0.00143564
Psoriasis	family Clostridiaceae1 id.1869	ebi-a-GCST90016931	rs12186080	3	G	A	0.1646	0.0748236	-0.0628	0.016246	0.0302	5.33962e-06	0.03743	14306	0.00153968
Psoriasis	family Clostridiaceae1 id.1869	ebi-a-GCST90016931	rs12341505	9	G	A	0.09347	0.0814503	0.0169	0.0179338	0.0384	4.54485e-06	0.6601	14306	0.00112427
Psoriasis	family Clostridiaceae1 id.1869	ebi-a-GCST90016931	rs12490337	3	C	G	0.1982	-0.0616944	-0.0248	0.013693	0.028	6.9051e-06	0.3755	14306	0.00120974
Psoriasis	family Clostridiaceae1 id.1869	ebi-a-GCST90016931	rs2795528	10	G	A	0.05583	-0.180969	-0.0343	0.0390911	0.0489	3.80627e-06	0.4834	14306	0.00345268
Psoriasis	family Clostridiaceae1 id.1869	ebi-a-GCST90016931	rs2817172	1	C	T	0.3962	0.0563367	-0.0339	0.012392	0.0229	5.27024e-06	0.1383	14306	0.00151852
Psoriasis	family Clostridiaceae1 id.1869	ebi-a-GCST90016931	rs4723021	7	T	C	0.06797	-0.106376	0.0192	0.0241944	0.0444	7.42147e-06	0.6659	14306	0.00143372
Psoriasis	family Clostridiaceae1 id.1869	ebi-a-GCST90016931	rs550843	6	T	C	0.2823	-0.0734787	0.0277	0.0168383	0.0251	7.0912e-06	0.2694	14306	0.0021878
Psoriasis	family Clostridiaceae1 id.1869	ebi-a-GCST90016931	rs56188186	16	A	G	0.0482	0.0967773	0.0246	0.0217471	0.0525	8.24442e-06	0.64	14306	0.000859349
Psoriasis	family Clostridiaceae1 id.1869	ebi-a-GCST90016931	rs62397761	6	A	G	0.3201	0.0615805	0.0035	0.0136198	0.024	9.07716e-06	0.8825	14306	0.00165062
Psoriasis	family Clostridiaceae1 id.1869	ebi-a-GCST90016931	rs881532	22	G	A	0.505	0.0533035	0.0543	0.0119011	0.0223	7.8966e-06	0.015	14306	0.00142049
Psoriasis	genus Holdemania id.2157	ebi-a-GCST90017015	rs10885477	10	T	C	0.04996	-0.135137	0.151	0.0301894	0.0512	8.59825e-06	0.00317402	14306	0.00173358
Psoriasis	genus Holdemania id.2157	ebi-a-GCST90017015	rs11080063	17	G	A	0.4049	-0.0665238	0.0337	0.0149837	0.0228	6.66884e-06	0.1385	14306	0.00213266
Psoriasis	genus Holdemania id.2157	ebi-a-GCST90017015	rs111745969	15	A	G	0.1362	0.120677	0.031	0.0265781	0.0328	3.70775e-06	0.3437	14306	0.00342665
Psoriasis	genus Holdemania id.2157	ebi-a-GCST90017015	rs113593397	8	A	G	0.09583	-0.128935	0.0063	0.0282526	0.0381	9.35729e-06	0.869	14306	0.00288087
Psoriasis	genus Holdemania id.2157	ebi-a-GCST90017015	rs116500994	13	G	T	0.04745	-0.13755	-0.0706	0.0293386	0.0528	2.34477e-06	0.1813	14306	0.00171031
Psoriasis	genus Holdemania id.2157	ebi-a-GCST90017015	rs12701617	7	A	G	0.4648	-0.0660617	0.006	0.0149427	0.0223	9.51853e-06	0.787399	14306	0.00217126
Psoriasis	genus Holdemania id.2157	ebi-a-GCST90017015	rs150096134	12	T	A	0.1002	0.162139	-0.0163	0.0332089	0.0376	2.37766e-06	0.6637	14306	0.00474044
Psoriasis	genus Holdemania id.2157	ebi-a-GCST90017015	rs1867876	11	T	C	0.2978	0.0842919	-0.0076	0.0162192	0.0245	2.7388e-07	0.7545	14306	0.00297158
Psoriasis	genus Holdemania id.2157	ebi-a-GCST90017015	rs41438744	14	C	G	0.08175	-0.124871	-0.0013	0.0270129	0.041	2.44433e-06	0.9752	14306	0.002341
Psoriasis	genus Holdemania id.2157	ebi-a-GCST90017015	rs4146507	5	C	T	0.2446	0.079488	0.0187	0.0177002	0.0261	7.2297e-06	0.4729	14306	0.00233489
Psoriasis	genus Holdemania id.2157	ebi-a-GCST90017015	rs55888180	17	C	G	0.05412	0.128671	-0.0173	0.0282795	0.0498	5.89196e-06	0.727601	14306	0.00169506
Psoriasis	genus Holdemania id.2157	ebi-a-GCST90017015	rs73139538	7	G	A	0.03007	-0.148594	-0.0107	0.0327469	0.0658	7.77177e-06	0.8703	14306	0.00128797
Psoriasis	genus Holdemania id.2157	ebi-a-GCST90017015	rs77293403	5	A	G	0.03527	0.164556	0.0109	0.0341775	0.0604	1.77468e-06	0.857	14306	0.00184276
Psoriasis	genus Holdemania id.2157	ebi-a-GCST90017015	rs80149660	10	C	T	0.04387	-0.232987	0.0097	0.0519183	0.0548	6.04213e-06	0.8595	14306	0.00455384
Psoriasis	genus Holdemania id.2157	ebi-a-GCST90017015	rs9500080	6	C	T	0.1711	0.0926764	-0.0252	0.0178886	0.0298	4.08517e-07	0.3972	14306	0.00243624
Psoriasis	genus Holdemania id.2157	ebi-a-GCST90017015	rs9529719	13	C	T	0.6763	-0.074038	0.0154	0.0160494	0.0239	5.96664e-06	0.518601	14306	0.00240006
Psoriasis	genus Holdemania id.2157	ebi-a-GCST90017015	rs967319	3	T	C	0.2397	0.0788638	-0.0115	0.0176744	0.0262	8.38147e-06	0.6614	14306	0.00226693
Psoriasis	genus Collinsella id.815	ebi-a-GCST90016981	rs10890671	11	C	T	0.437	0.0537401	-0.0182	0.0118848	0.0226	6.52139e-06	0.4206	14306	0.00142107
Psoriasis	genus Collinsella id.815	ebi-a-GCST90016981	rs11597285	10	G	T	0.3991	-0.0537947	-0.0078	0.0120548	0.0228	9.37605e-06	0.732	14306	0.00138801
Psoriasis	genus Collinsella id.815	ebi-a-GCST90016981	rs12921100	16	T	A	0.7295	-0.0563759	-0.0509	0.0127019	0.0252	8.22565e-06	0.0433601	14306	0.00125432
Psoriasis	genus Collinsella id.815	ebi-a-GCST90016981	rs1496626	19	T	C	0.1345	-0.0722307	-0.004	0.01616	0.0328	6.78172e-06	0.9029	14306	0.00121468
Psoriasis	genus Collinsella id.815	ebi-a-GCST90016981	rs149807560	19	C	A	0.06905	-0.104264	-0.0559	0.0235841	0.0443	7.09872e-06	0.2075	14306	0.00139762
Psoriasis	genus Collinsella id.815	ebi-a-GCST90016981	rs2103510	21	G	A	0.1162	0.0786551	-0.021	0.0168217	0.0349	2.42477e-06	0.547599	14306	0.0012707
Psoriasis	genus Collinsella id.815	ebi-a-GCST90016981	rs2671662	17	G	C	0.5319	0.0567751	0.0224	0.011945	0.0225	2.22039e-06	0.3213	14306	0.00160515
Psoriasis	genus Collinsella id.815	ebi-a-GCST90016981	rs59414781	15	C	G	0.1339	0.0668866	0.0111	0.0149773	0.0328	9.14724e-06	0.7361	14306	0.00103766
Psoriasis	genus Collinsella id.815	ebi-a-GCST90016981	rs62448871	7	C	A	0.5359	-0.0540309	0.0566	0.0120324	0.0226	6.7825e-06	0.0123101	14306	0.00145214
Psoriasis	genus Collinsella id.815	ebi-a-GCST90016981	rs73052258	2	G	A	0.0769	0.0930178	0.0339	0.0202658	0.0422	1.71581e-06	0.4219	14306	0.00122839
Psoriasis	genus Collinsella id.815	ebi-a-GCST90016981	rs75672793	4	A	G	0.04595	-0.108908	0.0492	0.0240522	0.0532	6.1355e-06	0.3551	14306	0.00103994
Psoriasis	genus Collinsella id.815	ebi-a-GCST90016981	rs9541268	13	C	A	0.09029	0.09597	-0.005	0.0197312	0.0389	8.79427e-07	0.8974	14306	0.00151302
Psoriasis	genus Tyzzerella3 id.11335	ebi-a-GCST90017075	rs10898797	11	C	T	0.109	0.12238	0.0001	0.0274683	0.0358	8.85442e-06	0.9982	14306	0.00290908
Psoriasis	genus Tyzzerella3 id.11335	ebi-a-GCST90017075	rs112102233	10	A	G	0.04661	-0.216348	-0.0123	0.0477575	0.0532	6.17675e-06	0.8176	14306	0.00415992
Psoriasis	genus Tyzzerella3 id.11335	ebi-a-GCST90017075	rs1232220	6	T	G	0.8988	0.143869	-0.0101	0.031828	0.0378	7.90788e-06	0.789	14306	0.00376537
Psoriasis	genus Tyzzerella3 id.11335	ebi-a-GCST90017075	rs17706273	5	T	C	0.07844	-0.140368	0.0393	0.0274708	0.0414	5.87814e-07	0.3432	14306	0.00284857
Psoriasis	genus Tyzzerella3 id.11335	ebi-a-GCST90017075	rs17809157	7	A	T	0.1142	-0.163819	0.0302	0.0336386	0.0356	1.54135e-06	0.3966	14306	0.00542951
Psoriasis	genus Tyzzerella3 id.11335	ebi-a-GCST90017075	rs191093	12	G	A	0.1085	0.159008	0.0731	0.0353306	0.0363	6.76394e-06	0.0440798	14306	0.00489124
Psoriasis	genus Tyzzerella3 id.11335	ebi-a-GCST90017075	rs4904512	14	T	C	0.1291	-0.117151	-0.001	0.0250306	0.0333	3.09272e-06	0.976	14306	0.00308615
Psoriasis	genus Tyzzerella3 id.11335	ebi-a-GCST90017075	rs55799124	17	A	G	0.2769	-0.11435	-0.0213	0.0238604	0.0254	1.33549e-06	0.4015	14306	0.00523629
Psoriasis	genus Tyzzerella3 id.11335	ebi-a-GCST90017075	rs67476743	19	T	G	0.2727	0.132164	-0.0369	0.022208	0.0254	3.7405e-09	0.1461	14306	0.00692875
Psoriasis	genus Tyzzerella3 id.11335	ebi-a-GCST90017075	rs6920448	6	C	T	0.0934	-0.141081	0.0148	0.0305446	0.0385	4.15375e-06	0.701699	14306	0.00337077
Psoriasis	genus Tyzzerella3 id.11335	ebi-a-GCST90017075	rs7019909	9	T	C	0.1206	0.144156	0.0431	0.0301626	0.0343	1.76121e-06	0.2083	14306	0.00440787
Psoriasis	genus Tyzzerella3 id.11335	ebi-a-GCST90017075	rs7333521	13	T	C	0.03208	-0.207191	0.0128	0.0453121	0.0629	4.87607e-06	0.8386	14306	0.00266591
Psoriasis	genus Tyzzerella3 id.11335	ebi-a-GCST90017075	rs75091807	13	G	T	0.06256	-0.184966	-0.0164	0.0383029	0.0467	1.70675e-06	0.7259	14306	0.00401286
Psoriasis	genus Tyzzerella3 id.11335	ebi-a-GCST90017075	rs7561370	2	C	T	0.8504	-0.131341	0.0131	0.0286292	0.0314	1.51604e-06	0.676401	14306	0.0043892
Psoriasis	genus Parasutterella id.2892	ebi-a-GCST90017041	rs10899911	10	A	G	0.2346	-0.0717102	0.0331	0.0148151	0.0265	1.15271e-06	0.2127	14306	0.00184675
Psoriasis	genus Parasutterella id.2892	ebi-a-GCST90017041	rs11715853	3	G	A	0.2952	-0.0662952	0.0202	0.0146114	0.0246	6.22917e-06	0.4101	14306	0.00182884
Psoriasis	genus Parasutterella id.2892	ebi-a-GCST90017041	rs1403396	12	A	T	0.2176	-0.0756729	-0.0445	0.0159035	0.0272	2.75518e-06	0.1023	14306	0.00194984
Psoriasis	genus Parasutterella id.2892	ebi-a-GCST90017041	rs2090816	6	C	A	0.8163	-0.0840967	-0.016	0.0177315	0.0292	2.89714e-06	0.585	14306	0.00212103
Psoriasis	genus Parasutterella id.2892	ebi-a-GCST90017041	rs35055552	8	T	C	0.1409	0.109554	-0.0053	0.0235433	0.0325	3.3485e-06	0.8717	14306	0.00290564
Psoriasis	genus Parasutterella id.2892	ebi-a-GCST90017041	rs35414597	4	T	A	0.2971	-0.0684946	-0.0294	0.0142143	0.0245	1.51206e-06	0.2296	14306	0.00195947
Psoriasis	genus Parasutterella id.2892	ebi-a-GCST90017041	rs55877868	17	A	C	0.1009	-0.104458	-0.0466	0.0228089	0.0372	2.87071e-06	0.2094	14306	0.00197976
Psoriasis	genus Parasutterella id.2892	ebi-a-GCST90017041	rs62273907	3	A	G	0.06734	0.229468	-0.0234	0.0502262	0.0446	5.88383e-06	0.5993	14306	0.0066141
Psoriasis	genus Parasutterella id.2892	ebi-a-GCST90017041	rs6809952	3	G	A	0.2781	-0.0684957	0.0234	0.0150892	0.0256	8.13355e-06	0.3604	14306	0.0018838
Psoriasis	genus Parasutterella id.2892	ebi-a-GCST90017041	rs6828768	4	C	T	0.4684	0.0636852	-0.0322	0.0132645	0.0224	1.78328e-06	0.1502	14306	0.0020198
Psoriasis	genus Parasutterella id.2892	ebi-a-GCST90017041	rs7303158	12	C	T	0.4495	0.0646859	-0.0072	0.0134256	0.0225	1.32776e-06	0.7488	14306	0.00207079
Psoriasis	genus Parasutterella id.2892	ebi-a-GCST90017041	rs7311004	12	C	T	0.5561	0.0617522	-0.0075	0.0136438	0.0226	5.92052e-06	0.7406	14306	0.00188266
Psoriasis	genus Parasutterella id.2892	ebi-a-GCST90017041	rs7572229	2	A	G	0.4774	-0.066273	-0.0202	0.0132736	0.0224	6.31699e-07	0.3671	14306	0.00219157
Psoriasis	genus Parasutterella id.2892	ebi-a-GCST90017041	rs78383039	2	T	C	0.04082	-0.146315	-0.0784	0.0297119	0.0569	1.57438e-06	0.1684	14306	0.00167641
Psoriasis	genus Parasutterella id.2892	ebi-a-GCST90017041	rs8039785	15	G	T	0.49	-0.0618345	-0.0274	0.0133	0.0223	3.62093e-06	0.2196	14306	0.00191099
Psoriasis	genus Parasutterella id.2892	ebi-a-GCST90017041	rs823424	8	G	A	0.2542	-0.0713448	0.0211	0.0156958	0.0257	4.95291e-06	0.4109	14306	0.00192998
Psoriasis	genus Ruminococcus torques group id.14377	ebi-a-GCST90017066	rs10904297	10	A	G	0.02124	-0.167804	0.0471	0.0389812	0.0776	2.68714e-06	0.5434	14306	0.00117075
Psoriasis	genus Ruminococcus torques group id.14377	ebi-a-GCST90017066	rs10967781	9	C	A	0.2884	0.0507994	0.0373	0.0113322	0.0247	8.36874e-06	0.1301	14306	0.0010592
Psoriasis	genus Ruminococcus torques group id.14377	ebi-a-GCST90017066	rs12434631	14	A	G	0.1058	0.074697	0.0009	0.0153401	0.0364	2.77249e-06	0.9797	14306	0.00105574
Psoriasis	genus Ruminococcus torques group id.14377	ebi-a-GCST90017066	rs13154778	5	T	A	0.2509	0.0563358	0.0221	0.0129526	0.0258	7.15748e-06	0.391	14306	0.001193
Psoriasis	genus Ruminococcus torques group id.14377	ebi-a-GCST90017066	rs1475330	6	C	T	0.7607	-0.0523492	0.0089	0.01182	0.0264	8.1343e-06	0.7362	14306	0.000997714
Psoriasis	genus Ruminococcus torques group id.14377	ebi-a-GCST90017066	rs1972694	15	T	A	0.1796	-0.0614094	0.0419	0.0137321	0.0292	8.92833e-06	0.152	14306	0.0011113
Psoriasis	genus Ruminococcus torques group id.14377	ebi-a-GCST90017066	rs35866622	19	T	C	0.3387	-0.0612024	0.0374	0.0109421	0.0236	2.21335e-08	0.1129	14306	0.00167796
Psoriasis	genus Ruminococcus torques group id.14377	ebi-a-GCST90017066	rs4073731	11	T	C	0.1626	0.0651948	0.0345	0.0142221	0.0304	4.05247e-06	0.2558	14306	0.00115747
Psoriasis	genus Ruminococcus torques group id.14377	ebi-a-GCST90017066	rs73130967	7	A	T	0.08414	0.0770375	-0.013	0.0168264	0.0403	3.7074e-06	0.7475	14306	0.000914673
Psoriasis	genus Ruminococcus torques group id.14377	ebi-a-GCST90017066	rs77034621	8	T	G	0.01687	-0.151553	-0.1665	0.0335878	0.0867	6.06876e-06	0.0546399	14306	0.000761877
Psoriasis	genus Ruminococcus torques group id.14377	ebi-a-GCST90017066	rs773123	12	T	A	0.1216	0.0824005	0.0531	0.0173862	0.0341	1.58957e-06	0.1195	14306	0.00145049
Psoriasis	genus Ruminococcus torques group id.14377	ebi-a-GCST90017066	rs8080469	17	G	A	0.4905	0.0490727	-0.0358	0.0107036	0.0223	3.49526e-06	0.1088	14306	0.00120363
Psoriasis	genus Ruminococcus torques group id.14377	ebi-a-GCST90017066	rs8141465	22	G	A	0.3595	-0.0480778	-0.0094	0.0107442	0.0233	9.64828e-06	0.6859	14306	0.00106448
Psoriasis	genus Ruminococcaceae UCG002 id.11360	ebi-a-GCST90017053	rs10916131	1	C	T	0.1615	-0.069333	-0.0279	0.0146753	0.0304	2.87495e-06	0.3585	14306	0.00130192
Psoriasis	genus Ruminococcaceae UCG002 id.11360	ebi-a-GCST90017053	rs10927423	1	C	A	0.1781	-0.0713617	-0.0203	0.0147712	0.0292	8.49513e-07	0.4868	14306	0.00149088
Psoriasis	genus Ruminococcaceae UCG002 id.11360	ebi-a-GCST90017053	rs10964441	9	G	A	0.1044	-0.14906	0.071	0.034486	0.0367	7.45109e-06	0.0530103	14306	0.00415496
Psoriasis	genus Ruminococcaceae UCG002 id.11360	ebi-a-GCST90017053	rs113147300	9	A	G	0.1371	-0.075842	-0.0552	0.0164562	0.0326	7.69148e-06	0.0908197	14306	0.00136097
Psoriasis	genus Ruminococcaceae UCG002 id.11360	ebi-a-GCST90017053	rs11607472	11	A	G	0.06766	-0.0780229	-0.0188	0.0176325	0.0447	7.18671e-06	0.6736	14306	0.000768034
Psoriasis	genus Ruminococcaceae UCG002 id.11360	ebi-a-GCST90017053	rs116974815	11	C	A	0.06887	-0.189731	-0.0171	0.0396566	0.0447	2.02516e-06	0.7012	14306	0.00461686
Psoriasis	genus Ruminococcaceae UCG002 id.11360	ebi-a-GCST90017053	rs11750293	5	G	T	0.3702	-0.0578304	-0.0035	0.0120512	0.0233	1.76137e-06	0.88	14306	0.00155949
Psoriasis	genus Ruminococcaceae UCG002 id.11360	ebi-a-GCST90017053	rs12463378	19	A	G	0.3021	-0.0522061	0.0343	0.0112086	0.0244	2.95522e-06	0.1597	14306	0.00114926
Psoriasis	genus Ruminococcaceae UCG002 id.11360	ebi-a-GCST90017053	rs15256	10	C	T	0.1176	0.0732376	-0.0022	0.016834	0.0347	9.45649e-06	0.9488	14306	0.00111319
Psoriasis	genus Ruminococcaceae UCG002 id.11360	ebi-a-GCST90017053	rs2265670	1	C	G	0.5348	-0.0512404	0.0044	0.0109287	0.0224	2.99164e-06	0.8461	14306	0.00130643
Psoriasis	genus Ruminococcaceae UCG002 id.11360	ebi-a-GCST90017053	rs362417	14	G	C	0.2112	-0.054863	0.0077	0.0120984	0.0274	7.8001e-06	0.7772	14306	0.00100288
Psoriasis	genus Ruminococcaceae UCG002 id.11360	ebi-a-GCST90017053	rs55793120	12	T	C	0.06163	0.137396	-0.1426	0.027414	0.0474	4.80673e-07	0.00261999	14306	0.00218346
Psoriasis	genus Ruminococcaceae UCG002 id.11360	ebi-a-GCST90017053	rs56030423	15	G	A	0.0719	-0.0982874	-0.0054	0.0216344	0.0438	6.30391e-06	0.9023	14306	0.00128929
Psoriasis	genus Ruminococcaceae UCG002 id.11360	ebi-a-GCST90017053	rs57079348	13	T	G	0.05711	-0.0765729	0.0121	0.0172819	0.0481	7.21822e-06	0.8015	14306	0.000631471
Psoriasis	genus Ruminococcaceae UCG002 id.11360	ebi-a-GCST90017053	rs6542556	2	G	A	0.619	-0.050974	0.0213	0.011406	0.0231	7.86122e-06	0.3563	14306	0.00122558
Psoriasis	genus Ruminococcaceae UCG002 id.11360	ebi-a-GCST90017053	rs67746927	4	C	G	0.5289	-0.054237	0.0027	0.0110357	0.0228	9.17086e-07	0.906	14306	0.00146591
Psoriasis	genus Ruminococcaceae UCG002 id.11360	ebi-a-GCST90017053	rs6793778	3	T	C	0.7398	0.0558706	0.0074	0.0125258	0.0255	9.81296e-06	0.7718	14306	0.00120176
Psoriasis	genus Ruminococcaceae UCG002 id.11360	ebi-a-GCST90017053	rs7120052	11	A	C	0.1888	0.0624796	-0.0282	0.0135523	0.0286	1.96897e-06	0.3231	14306	0.00119574
Psoriasis	genus Ruminococcaceae UCG002 id.11360	ebi-a-GCST90017053	rs7155595	14	C	A	0.3017	0.0569929	0.0408	0.0116986	0.0244	1.14932e-06	0.0945693	14306	0.00136864
Psoriasis	genus Ruminococcaceae UCG002 id.11360	ebi-a-GCST90017053	rs7249614	19	G	A	0.6084	0.0492778	-0.0074	0.0110807	0.023	9.07382e-06	0.749	14306	0.00115708
Psoriasis	genus Ruminococcaceae UCG002 id.11360	ebi-a-GCST90017053	rs72874194	2	G	C	0.1407	-0.0770289	-0.0002	0.016725	0.0326	3.46665e-06	0.9939	14306	0.00143475
Psoriasis	genus Ruminococcaceae UCG002 id.11360	ebi-a-GCST90017053	rs7342369	12	A	C	0.7435	0.0527803	-0.0062	0.0116023	0.0258	5.66122e-06	0.8108	14306	0.00106253
Psoriasis	genus Ruminococcaceae UCG002 id.11360	ebi-a-GCST90017053	rs76847269	5	A	G	0.02592	0.163508	-0.0073	0.0356151	0.0706	5.1719e-06	0.9175	14306	0.00135001
Psoriasis	genus Ruminococcaceae UCG002 id.11360	ebi-a-GCST90017053	rs77564310	15	A	C	0.2072	-0.0713093	-0.0242	0.0140855	0.0276	3.28617e-07	0.3811	14306	0.00167061
Psoriasis	genus Ruminococcaceae UCG002 id.11360	ebi-a-GCST90017053	rs79016051	1	C	T	0.1315	-0.0887747	-0.0073	0.0189424	0.0334	2.33744e-06	0.8278	14306	0.00180013
Psoriasis	genus Ruminococcaceae UCG002 id.11360	ebi-a-GCST90017053	rs882348	4	A	G	0.1169	-0.0799946	-0.0231	0.0178618	0.0348	5.44854e-06	0.5064	14306	0.00132122
Psoriasis	genus Faecalibacterium id.2057	ebi-a-GCST90017007	rs10927394	1	G	T	0.01936	-0.232262	-0.0483	0.0512364	0.0811	7.01892e-06	0.551501	14306	0.00204834
Psoriasis	genus Faecalibacterium id.2057	ebi-a-GCST90017007	rs114946999	2	C	T	0.1261	-0.0861565	-0.0007	0.01896	0.0338	5.69574e-06	0.9825	14306	0.001636
Psoriasis	genus Faecalibacterium id.2057	ebi-a-GCST90017007	rs11776390	8	T	C	0.06656	-0.078354	0.0168	0.017183	0.045	6.39676e-06	0.7085	14306	0.000762873
Psoriasis	genus Faecalibacterium id.2057	ebi-a-GCST90017007	rs12320842	12	C	G	0.1343	0.094833	-0.0199	0.0163962	0.0331	7.56955e-09	0.5475	14306	0.00209118
Psoriasis	genus Faecalibacterium id.2057	ebi-a-GCST90017007	rs1271565	14	C	T	0.2613	-0.0576251	0.0419	0.0119649	0.0254	1.3017e-06	0.0990809	14306	0.00128192
Psoriasis	genus Faecalibacterium id.2057	ebi-a-GCST90017007	rs12753492	1	A	C	0.1126	0.0641305	-0.0082	0.0149933	0.0356	8.80278e-06	0.8172	14306	0.000821896
Psoriasis	genus Faecalibacterium id.2057	ebi-a-GCST90017007	rs2835874	21	T	C	0.03513	-0.0866356	-0.0719	0.0196496	0.0605	7.54397e-06	0.2349	14306	0.000508827
Psoriasis	genus Faecalibacterium id.2057	ebi-a-GCST90017007	rs28376661	15	C	G	0.3014	0.0504817	0.0393	0.0109368	0.0244	3.66454e-06	0.107	14306	0.00107317
Psoriasis	genus Faecalibacterium id.2057	ebi-a-GCST90017007	rs61875484	10	C	G	0.09514	0.0817953	0.0026	0.018369	0.0383	9.18015e-06	0.9464	14306	0.00115194
Psoriasis	genus Faecalibacterium id.2057	ebi-a-GCST90017007	rs6910935	6	G	A	0.9398	-0.134864	0.032	0.0277032	0.0469	1.37848e-06	0.495	14306	0.00205804
Psoriasis	genus Faecalibacterium id.2057	ebi-a-GCST90017007	rs75499067	16	C	T	0.07515	0.227585	0.0146	0.0465522	0.0429	1.76449e-06	0.7326	14306	0.00719975
Psoriasis	genus Faecalibacterium id.2057	ebi-a-GCST90017007	rs79656633	1	T	C	0.1008	0.145631	-0.0581	0.0323019	0.0375	8.13561e-06	0.1217	14306	0.00384463
Psoriasis	genus Faecalibacterium id.2057	ebi-a-GCST90017007	rs9536330	13	T	C	0.4722	-0.048317	0.0273	0.010797	0.0224	5.33261e-06	0.2239	14306	0.00116366
Psoriasis	genus Ruminococcus gauvreauii group id.11342	ebi-a-GCST90017064	rs10931481	2	A	G	0.7111	-0.0610096	0.0177	0.0130484	0.0247	3.38213e-06	0.4724	14306	0.00152934
Psoriasis	genus Ruminococcus gauvreauii group id.11342	ebi-a-GCST90017064	rs12079579	1	A	G	0.08453	0.0955324	-0.0024	0.0213436	0.0402	5.03721e-06	0.9532	14306	0.00141249
Psoriasis	genus Ruminococcus gauvreauii group id.11342	ebi-a-GCST90017064	rs12539819	7	C	T	0.06921	0.110654	0.0902	0.0240684	0.0453	4.49376e-06	0.0467595	14306	0.00157756
Psoriasis	genus Ruminococcus gauvreauii group id.11342	ebi-a-GCST90017064	rs13188803	5	T	A	0.2748	0.0709419	0.0134	0.0156855	0.0252	7.27562e-06	0.5953	14306	0.0020059
Psoriasis	genus Ruminococcus gauvreauii group id.11342	ebi-a-GCST90017064	rs1391597	12	C	T	0.3942	0.0590284	-0.0049	0.0124874	0.0229	1.85964e-06	0.8316	14306	0.00166417
Psoriasis	genus Ruminococcus gauvreauii group id.11342	ebi-a-GCST90017064	rs2047242	10	A	G	0.2309	-0.067603	-0.0213	0.0133738	0.0267	2.46371e-07	0.424	14306	0.00162319
Psoriasis	genus Ruminococcus gauvreauii group id.11342	ebi-a-GCST90017064	rs2105937	1	G	A	0.6516	-0.0580215	-0.0119	0.0127806	0.0235	5.10352e-06	0.6141	14306	0.00152851
Psoriasis	genus Ruminococcus gauvreauii group id.11342	ebi-a-GCST90017064	rs2166943	8	C	A	0.5807	-0.0566974	0.0261	0.0123497	0.0226	5.27716e-06	0.2486	14306	0.00156543
Psoriasis	genus Ruminococcus gauvreauii group id.11342	ebi-a-GCST90017064	rs289410	15	A	G	0.7227	0.0654926	0.0196	0.0139101	0.0249	2.27463e-06	0.4315	14306	0.00171918
Psoriasis	genus Ruminococcus gauvreauii group id.11342	ebi-a-GCST90017064	rs431418	5	G	A	0.9056	0.094737	0.0975	0.0210157	0.0384	5.53669e-06	0.01109	14306	0.00153454
Psoriasis	genus Ruminococcus gauvreauii group id.11342	ebi-a-GCST90017064	rs71386687	16	T	G	0.1165	0.121037	-0.0454	0.02386	0.0356	2.90764e-07	0.2019	14306	0.00301577
Psoriasis	genus Ruminococcus gauvreauii group id.11342	ebi-a-GCST90017064	rs73802842	4	C	A	0.2387	0.0736808	0.0007	0.0169665	0.0263	7.48032e-06	0.9789	14306	0.00197309
Psoriasis	genus Ruminococcus gauvreauii group id.11342	ebi-a-GCST90017064	rs9870933	3	G	A	0.6044	-0.0621643	0.0141	0.0126072	0.0229	8.49122e-07	0.5389	14306	0.00184796
Psoriasis	genus Lachnospiraceae NK4A136 group id.11319	ebi-a-GCST90017024	rs10952110	7	G	T	0.4446	0.0487709	0.0192	0.0109614	0.0226	9.08113e-06	0.3959	14306	0.0011747
Psoriasis	genus Lachnospiraceae NK4A136 group id.11319	ebi-a-GCST90017024	rs11263806	17	A	G	0.3409	-0.0524615	0.0558	0.0116758	0.0237	5.06512e-06	0.01844	14306	0.00123677
Psoriasis	genus Lachnospiraceae NK4A136 group id.11319	ebi-a-GCST90017024	rs12362320	11	G	C	0.4256	0.0573168	-0.0115	0.0115466	0.0228	8.0423e-07	0.6134	14306	0.00160624
Psoriasis	genus Lachnospiraceae NK4A136 group id.11319	ebi-a-GCST90017024	rs12611395	19	G	A	0.8941	0.0902532	0.0483	0.0199652	0.0366	5.83042e-06	0.1866	14306	0.00154254
Psoriasis	genus Lachnospiraceae NK4A136 group id.11319	ebi-a-GCST90017024	rs160061	5	G	A	0.4806	-0.0513831	0.0119	0.0108094	0.0224	2.12197e-06	0.5955	14306	0.00131812
Psoriasis	genus Lachnospiraceae NK4A136 group id.11319	ebi-a-GCST90017024	rs28540839	8	A	C	0.4755	0.0508285	-0.0049	0.0110591	0.0224	9.34329e-06	0.8263	14306	0.00128867
Psoriasis	genus Lachnospiraceae NK4A136 group id.11319	ebi-a-GCST90017024	rs2880566	17	T	C	0.1488	0.0599578	-0.033	0.0134693	0.0316	5.61423e-06	0.2968	14306	0.000910659
Psoriasis	genus Lachnospiraceae NK4A136 group id.11319	ebi-a-GCST90017024	rs4955932	3	T	C	0.3876	-0.0492283	0.033	0.0109388	0.0232	7.05424e-06	0.1542	14306	0.00115048
Psoriasis	genus Lachnospiraceae NK4A136 group id.11319	ebi-a-GCST90017024	rs59805249	5	T	C	0.09348	0.0936162	-0.0158	0.0207982	0.0386	9.45388e-06	0.683	14306	0.00148535
Psoriasis	genus Lachnospiraceae NK4A136 group id.11319	ebi-a-GCST90017024	rs68104925	14	T	C	0.3066	-0.0549104	-0.0095	0.0115385	0.0243	2.36777e-06	0.6967	14306	0.00128202
Psoriasis	genus Lachnospiraceae NK4A136 group id.11319	ebi-a-GCST90017024	rs7073658	10	G	T	0.5138	0.0499621	-0.0035	0.0109693	0.0224	5.26914e-06	0.8763	14306	0.00124715
Psoriasis	genus Lachnospiraceae NK4A136 group id.11319	ebi-a-GCST90017024	rs73044693	19	A	G	0.0698	-0.10758	-0.0315	0.0229884	0.0444	3.57256e-06	0.478	14306	0.00150288
Psoriasis	genus Lachnospiraceae NK4A136 group id.11319	ebi-a-GCST90017024	rs7616165	3	G	T	0.0249	-0.230542	-0.1343	0.0483465	0.0717	2.77389e-06	0.0609397	14306	0.00258094
Psoriasis	genus Lachnospiraceae NK4A136 group id.11319	ebi-a-GCST90017024	rs76193507	3	A	G	0.08562	-0.22973	-0.0166	0.0499776	0.0399	2.93089e-06	0.676901	14306	0.00826356
Psoriasis	genus Lachnospiraceae NK4A136 group id.11319	ebi-a-GCST90017024	rs7832116	8	A	G	0.1288	-0.0714756	0.0364	0.0151703	0.0334	3.57084e-06	0.2767	14306	0.00114651
Psoriasis	genus Lachnospiraceae NK4A136 group id.11319	ebi-a-GCST90017024	rs954878	1	A	G	0.3719	-0.0520656	0.0148	0.0109082	0.0232	1.78201e-06	0.522801	14306	0.00126645
Psoriasis	genus Ruminococcaceae UCG004 id.11362	ebi-a-GCST90017055	rs10976229	9	T	G	0.1293	0.095976	0.0358	0.0214554	0.0333	7.04482e-06	0.2829	14306	0.00207406
Psoriasis	genus Ruminococcaceae UCG004 id.11362	ebi-a-GCST90017055	rs11961899	6	G	A	0.2787	-0.0707825	0.0166	0.0161381	0.0249	9.18015e-06	0.5062	14306	0.00201435
Psoriasis	genus Ruminococcaceae UCG004 id.11362	ebi-a-GCST90017055	rs12125734	1	G	T	0.09356	0.133972	0.0098	0.0257416	0.0385	2.09426e-07	0.7984	14306	0.0030443
Psoriasis	genus Ruminococcaceae UCG004 id.11362	ebi-a-GCST90017055	rs2248146	7	T	C	0.3449	0.0689452	0.0277	0.0153649	0.0235	8.19993e-06	0.2391	14306	0.00214802
Psoriasis	genus Ruminococcaceae UCG004 id.11362	ebi-a-GCST90017055	rs3800154	6	A	C	0.2646	-0.0797959	-0.0313	0.0177639	0.0256	6.11575e-06	0.2207	14306	0.00247802
Psoriasis	genus Ruminococcaceae UCG004 id.11362	ebi-a-GCST90017055	rs511258	3	G	A	0.1868	-0.0757474	0.0207	0.0162475	0.0287	4.52054e-06	0.471	14306	0.00174317
Psoriasis	genus Ruminococcaceae UCG004 id.11362	ebi-a-GCST90017055	rs550351	1	A	C	0.4249	0.078587	0	0.018003	0.0226	9.43127e-06	0.999	14306	0.00301829
Psoriasis	genus Ruminococcaceae UCG004 id.11362	ebi-a-GCST90017055	rs6769553	3	A	G	0.2615	0.0849743	0.0361	0.0157451	0.0254	7.91061e-08	0.1557	14306	0.00278886
Psoriasis	genus Ruminococcaceae UCG004 id.11362	ebi-a-GCST90017055	rs7123615	11	C	G	0.1958	-0.0786157	0.0198	0.0179592	0.0282	7.09186e-06	0.4821	14306	0.00194637
Psoriasis	genus Ruminococcaceae UCG004 id.11362	ebi-a-GCST90017055	rs7569771	2	A	G	0.248	-0.075914	0.0017	0.0170308	0.026	8.1197e-06	0.9468	14306	0.00214953
Psoriasis	genus Ruminococcaceae UCG004 id.11362	ebi-a-GCST90017055	rs872501	8	G	A	0.09933	0.116125	0.033	0.025946	0.0422	5.80805e-06	0.4349	14306	0.00241283
Psoriasis	genus Ruminococcaceae UCG004 id.11362	ebi-a-GCST90017055	rs9818949	3	T	G	0.7969	-0.0859927	0.0585	0.0188671	0.0282	5.38828e-06	0.0381197	14306	0.00239368
Psoriasis	family Enterobacteriaceae id.3469	ebi-a-GCST90016936	rs11026530	11	T	C	0.1499	0.0822408	-0.0271	0.0186379	0.0315	9.42692e-06	0.3901	14306	0.00172376
Psoriasis	family Enterobacteriaceae id.3469	ebi-a-GCST90016936	rs111229068	11	A	T	0.07913	0.110561	-0.0543	0.0241719	0.0416	3.65359e-06	0.1919	14306	0.00178145
Psoriasis	family Enterobacteriaceae id.3469	ebi-a-GCST90016936	rs2374342	2	C	A	0.4147	0.0582927	-0.0025	0.0126195	0.0228	4.51617e-06	0.9135	14306	0.00164957
Psoriasis	family Enterobacteriaceae id.3469	ebi-a-GCST90016936	rs35673018	16	G	A	0.09015	0.0899642	-0.0625	0.0202934	0.0392	7.63115e-06	0.1108	14306	0.00132772
Psoriasis	family Enterobacteriaceae id.3469	ebi-a-GCST90016936	rs4792380	17	A	T	0.03035	0.115598	-0.0452	0.0257683	0.0658	9.48965e-06	0.4924	14306	0.00078651
Psoriasis	family Enterobacteriaceae id.3469	ebi-a-GCST90016936	rs504442	18	T	G	0.1049	0.084159	-0.0466	0.0189479	0.0367	5.17095e-06	0.204	14306	0.00133008
Psoriasis	family Enterobacteriaceae id.3469	ebi-a-GCST90016936	rs61973590	14	C	G	0.3568	-0.0605392	0.0223	0.0133696	0.0235	8.53532e-06	0.3433	14306	0.00168219
Psoriasis	family Enterobacteriaceae id.3469	ebi-a-GCST90016936	rs62210023	20	A	G	0.345	0.0606754	0.0232	0.0130125	0.0235	3.13163e-06	0.3238	14306	0.00166386
Psoriasis	family Enterobacteriaceae id.3469	ebi-a-GCST90016936	rs78143293	18	A	G	0.1222	-0.0848521	-0.0323	0.0170415	0.0342	1.19564e-06	0.3453	14306	0.00154462
Psoriasis	family Enterobacteriaceae id.3469	ebi-a-GCST90016936	rs79757635	13	C	A	0.1368	0.0758597	0.0045	0.0171286	0.0332	9.31859e-06	0.8926	14306	0.00135909
Psoriasis	family Enterobacteriaceae id.3469	ebi-a-GCST90016936	rs80319214	2	C	G	0.07521	0.0990404	0.0135	0.0215877	0.0433	6.95312e-06	0.754401	14306	0.0013645
Psoriasis	order Enterobacteriales id.3468	ebi-a-GCST90017098	rs11026530	11	T	C	0.1499	0.0822408	-0.0271	0.0186379	0.0315	9.42692e-06	0.3901	14306	0.00172376
Psoriasis	order Enterobacteriales id.3468	ebi-a-GCST90017098	rs111229068	11	A	T	0.07913	0.110561	-0.0543	0.0241719	0.0416	3.65359e-06	0.1919	14306	0.00178145
Psoriasis	order Enterobacteriales id.3468	ebi-a-GCST90017098	rs2374342	2	C	A	0.4147	0.0582927	-0.0025	0.0126195	0.0228	4.51617e-06	0.9135	14306	0.00164957
Psoriasis	order Enterobacteriales id.3468	ebi-a-GCST90017098	rs35673018	16	G	A	0.09015	0.0899642	-0.0625	0.0202934	0.0392	7.63115e-06	0.1108	14306	0.00132772
Psoriasis	order Enterobacteriales id.3468	ebi-a-GCST90017098	rs4792380	17	A	T	0.03035	0.115598	-0.0452	0.0257683	0.0658	9.48965e-06	0.4924	14306	0.00078651
Psoriasis	order Enterobacteriales id.3468	ebi-a-GCST90017098	rs504442	18	T	G	0.1049	0.084159	-0.0466	0.0189479	0.0367	5.17095e-06	0.204	14306	0.00133008
Psoriasis	order Enterobacteriales id.3468	ebi-a-GCST90017098	rs61973590	14	C	G	0.3568	-0.0605392	0.0223	0.0133696	0.0235	8.53532e-06	0.3433	14306	0.00168219
Psoriasis	order Enterobacteriales id.3468	ebi-a-GCST90017098	rs62210023	20	A	G	0.345	0.0606754	0.0232	0.0130125	0.0235	3.13163e-06	0.3238	14306	0.00166386
Psoriasis	order Enterobacteriales id.3468	ebi-a-GCST90017098	rs78143293	18	A	G	0.1222	-0.0848521	-0.0323	0.0170415	0.0342	1.19564e-06	0.3453	14306	0.00154462
Psoriasis	order Enterobacteriales id.3468	ebi-a-GCST90017098	rs79757635	13	C	A	0.1368	0.0758597	0.0045	0.0171286	0.0332	9.31859e-06	0.8926	14306	0.00135909
Psoriasis	order Enterobacteriales id.3468	ebi-a-GCST90017098	rs80319214	2	C	G	0.07521	0.0990404	0.0135	0.0215877	0.0433	6.95312e-06	0.754401	14306	0.0013645
Psoriasis	genus Eisenbergiella id.11304	ebi-a-GCST90016991	rs11027642	11	C	T	0.1431	0.129006	-0.0245	0.0284844	0.032	4.9187e-06	0.4435	14306	0.0040815
Psoriasis	genus Eisenbergiella id.11304	ebi-a-GCST90016991	rs11079158	17	T	C	0.2165	0.100627	-0.0248	0.022546	0.0272	7.34852e-06	0.3633	14306	0.00343523
Psoriasis	genus Eisenbergiella id.11304	ebi-a-GCST90016991	rs11938607	4	C	T	0.7474	-0.0978125	0.0087	0.0216636	0.0257	8.21826e-06	0.7361	14306	0.00361248
Psoriasis	genus Eisenbergiella id.11304	ebi-a-GCST90016991	rs12257723	10	A	C	0.3266	-0.0952742	0.0018	0.0211569	0.0239	8.85116e-06	0.9404	14306	0.00399273
Psoriasis	genus Eisenbergiella id.11304	ebi-a-GCST90016991	rs12278566	11	T	A	0.2661	-0.121065	0.001	0.0251658	0.0254	1.65002e-06	0.9687	14306	0.00572465
Psoriasis	genus Eisenbergiella id.11304	ebi-a-GCST90016991	rs12710729	2	C	A	0.3217	0.0893384	0.0168	0.0199069	0.024	9.84419e-06	0.4828	14306	0.00348321
Psoriasis	genus Eisenbergiella id.11304	ebi-a-GCST90016991	rs13258851	8	A	G	0.1415	0.137001	0.0065	0.0302124	0.0321	7.7464e-06	0.8393	14306	0.0045601
Psoriasis	genus Eisenbergiella id.11304	ebi-a-GCST90016991	rs1508033	15	A	C	0.3159	0.091546	0.0311	0.0195787	0.0244	3.22887e-06	0.2018	14306	0.00362225
Psoriasis	genus Eisenbergiella id.11304	ebi-a-GCST90016991	rs1553971	3	T	G	0.2258	0.120965	-0.0199	0.0263054	0.0269	5.26842e-06	0.4612	14306	0.00511595
Psoriasis	genus Eisenbergiella id.11304	ebi-a-GCST90016991	rs2683098	15	T	C	0.7833	-0.107319	0.0173	0.022515	0.0273	2.23748e-06	0.525801	14306	0.00390994
Psoriasis	genus Eisenbergiella id.11304	ebi-a-GCST90016991	rs3812426	8	A	G	0.8446	-0.106447	-0.0098	0.0224159	0.0309	2.71688e-06	0.752	14306	0.0029744
Psoriasis	genus Eisenbergiella id.11304	ebi-a-GCST90016991	rs4462860	21	G	A	0.3969	0.0939071	-0.0099	0.0201104	0.023	4.16217e-06	0.6651	14306	0.0042218
Psoriasis	genus Turicibacter id.2162	ebi-a-GCST90017074	rs11054680	12	T	C	0.1724	-0.104751	-0.0084	0.0226997	0.0297	2.30978e-06	0.776201	14306	0.00313115
Psoriasis	genus Turicibacter id.2162	ebi-a-GCST90017074	rs11649454	16	G	C	0.1529	0.0950891	-0.0131	0.0203433	0.0312	3.26625e-06	0.6745	14306	0.00234225
Psoriasis	genus Turicibacter id.2162	ebi-a-GCST90017074	rs11666533	19	C	T	0.08438	-0.111689	0.0475	0.0248436	0.0407	7.37106e-06	0.2424	14306	0.00192755
Psoriasis	genus Turicibacter id.2162	ebi-a-GCST90017074	rs12603364	17	T	C	0.1508	0.110861	-0.0257	0.0225598	0.0313	8.66603e-07	0.4106	14306	0.00314774
Psoriasis	genus Turicibacter id.2162	ebi-a-GCST90017074	rs149744580	2	A	G	0.05332	0.169883	0.0312	0.0315478	0.0501	7.00971e-08	0.5329	14306	0.00291355
Psoriasis	genus Turicibacter id.2162	ebi-a-GCST90017074	rs2221441	5	G	C	0.4987	0.0710364	0.0204	0.015343	0.0225	3.45669e-06	0.364	14306	0.00252307
Psoriasis	genus Turicibacter id.2162	ebi-a-GCST90017074	rs2834977	21	T	C	0.1519	-0.0959995	0.0106	0.0208261	0.0311	3.95585e-06	0.734	14306	0.0023745
Psoriasis	genus Turicibacter id.2162	ebi-a-GCST90017074	rs2952020	8	A	G	0.7513	0.0759019	0.0044	0.0165764	0.026	5.63313e-06	0.8646	14306	0.0021529
Psoriasis	genus Turicibacter id.2162	ebi-a-GCST90017074	rs3734633	6	G	A	0.05792	-0.120957	-0.0317	0.02683	0.048	5.31912e-06	0.5081	14306	0.00159664
Psoriasis	genus Turicibacter id.2162	ebi-a-GCST90017074	rs4247078	15	G	C	0.6107	-0.0710377	-0.0344	0.0155221	0.0229	5.46072e-06	0.1324	14306	0.0023995
Psoriasis	genus Turicibacter id.2162	ebi-a-GCST90017074	rs4869133	5	G	A	0.1774	0.131186	-0.0176	0.027197	0.0296	2.5537e-06	0.552	14306	0.00502282
Psoriasis	genus Turicibacter id.2162	ebi-a-GCST90017074	rs55756211	7	T	C	0.07274	-0.115115	0.0103	0.0240708	0.0432	2.8053e-06	0.812	14306	0.00178759
Psoriasis	genus Turicibacter id.2162	ebi-a-GCST90017074	rs61265175	11	G	C	0.1818	-0.0858591	0.0372	0.0185778	0.029	4.13676e-06	0.1995	14306	0.00219309
Psoriasis	genus Turicibacter id.2162	ebi-a-GCST90017074	rs7199484	16	G	A	0.306	-0.0731428	0.0016	0.0160172	0.0243	5.7666e-06	0.9488	14306	0.00227224
Psoriasis	genus Bilophila id.3170	ebi-a-GCST90016971	rs11069458	13	C	T	0.8138	0.0680947	0.0224	0.015503	0.0289	7.71543e-06	0.4392	14306	0.00140525
Psoriasis	genus Bilophila id.3170	ebi-a-GCST90016971	rs116261629	6	G	C	0.0933	0.128112	-0.0864	0.0261358	0.0387	8.62323e-07	0.0256998	14306	0.00277687
Psoriasis	genus Bilophila id.3170	ebi-a-GCST90016971	rs1241171	1	G	A	0.1444	-0.0692654	-0.035	0.0150148	0.0317	4.24033e-06	0.2696	14306	0.0011855
Psoriasis	genus Bilophila id.3170	ebi-a-GCST90016971	rs1571225	9	T	C	0.8347	-0.0826826	-0.0126	0.0170621	0.0301	1.1229e-06	0.675601	14306	0.00188652
Psoriasis	genus Bilophila id.3170	ebi-a-GCST90016971	rs1917709	7	A	T	0.03148	0.118509	0.1498	0.026742	0.0641	7.36953e-06	0.0194299	14306	0.000856399
Psoriasis	genus Bilophila id.3170	ebi-a-GCST90016971	rs1969927	12	A	G	0.6651	-0.0564589	-0.0111	0.0126935	0.0238	9.07215e-06	0.64	14306	0.00142003
Psoriasis	genus Bilophila id.3170	ebi-a-GCST90016971	rs2713349	7	T	A	0.7029	-0.0617228	-0.038	0.0140174	0.0245	8.63257e-06	0.1218	14306	0.00159117
Psoriasis	genus Bilophila id.3170	ebi-a-GCST90016971	rs2728491	7	T	G	0.7611	0.0627416	0.0128	0.0139456	0.0262	6.33257e-06	0.6255	14306	0.00143153
Psoriasis	genus Bilophila id.3170	ebi-a-GCST90016971	rs3827020	20	C	T	0.1962	0.0766479	0.0165	0.0160642	0.0283	1.78875e-06	0.5602	14306	0.00185301
Psoriasis	genus Bilophila id.3170	ebi-a-GCST90016971	rs4798126	18	G	A	0.1974	0.073288	-0.0049	0.016799	0.0282	7.14661e-06	0.8621	14306	0.00170193
Psoriasis	genus Bilophila id.3170	ebi-a-GCST90016971	rs542415	15	T	C	0.3905	-0.0613623	-0.0158	0.0133436	0.023	4.70945e-06	0.4899	14306	0.00179237
Psoriasis	genus Bilophila id.3170	ebi-a-GCST90016971	rs60178956	8	G	A	0.2264	-0.0624818	0.0273	0.0141485	0.0268	8.0562e-06	0.3085	14306	0.00136751
Psoriasis	genus Bilophila id.3170	ebi-a-GCST90016971	rs6793291	3	A	C	0.9472	-0.112729	-0.0403	0.0241633	0.0508	3.11322e-06	0.4279	14306	0.00127109
Psoriasis	genus Bilophila id.3170	ebi-a-GCST90016971	rs72676854	8	T	C	0.05314	0.123209	-0.0829	0.026882	0.0507	5.62264e-06	0.1021	14306	0.00152764
Psoriasis	genus Bilophila id.3170	ebi-a-GCST90016971	rs7802841	7	A	C	0.697	-0.0670097	0.0082	0.0137701	0.0244	1.76954e-06	0.7382	14306	0.00189662
Psoriasis	genus Bilophila id.3170	ebi-a-GCST90016971	rs8013541	14	A	T	0.4311	-0.0571991	0.0224	0.0125673	0.0226	5.47533e-06	0.3204	14306	0.00160481
Psoriasis	genus Bilophila id.3170	ebi-a-GCST90016971	rs9899990	17	A	G	0.08448	-0.102702	0.006	0.0233878	0.0405	9.06692e-06	0.8823	14306	0.00163158
Psoriasis	genus Alistipes id.968	ebi-a-GCST90016962	rs1107244	13	G	A	0.07826	0.0758558	-0.0017	0.0171182	0.0416	3.59062e-06	0.967	14306	0.000830149
Psoriasis	genus Alistipes id.968	ebi-a-GCST90016962	rs11769002	7	G	A	0.4153	-0.0528793	-0.0061	0.0109389	0.0227	1.44961e-06	0.7897	14306	0.00135799
Psoriasis	genus Alistipes id.968	ebi-a-GCST90016962	rs11958296	5	A	G	0.04469	-0.0981222	0.073	0.0218272	0.0539	9.29566e-06	0.1757	14306	0.00082209
Psoriasis	genus Alistipes id.968	ebi-a-GCST90016962	rs12990744	2	C	T	0.1029	-0.0776618	0.0034	0.0172986	0.0371	8.20729e-06	0.927	14306	0.00111353
Psoriasis	genus Alistipes id.968	ebi-a-GCST90016962	rs1689282	9	A	C	0.3227	-0.0520061	-0.0047	0.0113942	0.0239	5.27582e-06	0.8433	14306	0.00118228
Psoriasis	genus Alistipes id.968	ebi-a-GCST90016962	rs2290844	10	C	T	0.113	0.0813969	0.0505	0.0191632	0.0355	9.10144e-06	0.1548	14306	0.00132815
Psoriasis	genus Alistipes id.968	ebi-a-GCST90016962	rs2450745	8	A	C	0.06917	-0.080524	0.0722	0.0184702	0.0439	7.11836e-06	0.1002	14306	0.000834966
Psoriasis	genus Alistipes id.968	ebi-a-GCST90016962	rs2875322	11	C	T	0.8295	0.0580945	0.0462	0.0131432	0.0298	8.77708e-06	0.1217	14306	0.000954643
Psoriasis	genus Alistipes id.968	ebi-a-GCST90016962	rs34417064	17	A	G	0.4496	-0.048202	0.0256	0.0106868	0.0224	7.00745e-06	0.2542	14306	0.00114991
Psoriasis	genus Alistipes id.968	ebi-a-GCST90016962	rs4810359	20	A	G	0.1226	-0.0652428	0.0188	0.0146155	0.034	7.4967e-06	0.579599	14306	0.000915763
Psoriasis	genus Alistipes id.968	ebi-a-GCST90016962	rs62576416	9	T	C	0.383	0.0492647	0.0027	0.0109733	0.023	7.50361e-06	0.9075	14306	0.00114706
Psoriasis	genus Alistipes id.968	ebi-a-GCST90016962	rs7129639	11	A	C	0.6677	0.0524955	-0.0271	0.0109584	0.0239	1.78423e-06	0.2561	14306	0.00122289
Psoriasis	genus Alistipes id.968	ebi-a-GCST90016962	rs8130320	21	A	G	0.5596	-0.049002	-0.0075	0.010717	0.0225	4.83615e-06	0.740699	14306	0.00118354
Psoriasis	order Lactobacillales id.1800	ebi-a-GCST90017101	rs11110282	12	A	G	0.0481	-0.10239	0.0159	0.0217849	0.0521	3.95667e-06	0.759401	14306	0.000960023
Psoriasis	order Lactobacillales id.1800	ebi-a-GCST90017101	rs111552159	4	C	G	0.04458	0.128854	-0.0488	0.0287397	0.0547	8.30807e-06	0.3718	14306	0.00141436
Psoriasis	order Lactobacillales id.1800	ebi-a-GCST90017101	rs11627423	14	C	A	0.3669	0.0499263	0.0003	0.0109744	0.0232	5.08757e-06	0.9882	14306	0.001158
Psoriasis	order Lactobacillales id.1800	ebi-a-GCST90017101	rs11730038	4	G	A	0.2935	-0.0605384	-0.0033	0.0129052	0.0247	5.09742e-06	0.8924	14306	0.00151989
Psoriasis	order Lactobacillales id.1800	ebi-a-GCST90017101	rs12797734	11	T	C	0.2621	0.0571279	-0.0078	0.0127113	0.026	7.76515e-06	0.762901	14306	0.00126238
Psoriasis	order Lactobacillales id.1800	ebi-a-GCST90017101	rs1595463	2	C	A	0.5392	0.0479749	0.0258	0.0108801	0.0226	7.44355e-06	0.2537	14306	0.00114372
Psoriasis	order Lactobacillales id.1800	ebi-a-GCST90017101	rs1962325	3	G	C	0.6629	-0.0546878	-0.019	0.0115069	0.0237	1.96232e-06	0.4213	14306	0.00133665
Psoriasis	order Lactobacillales id.1800	ebi-a-GCST90017101	rs2370083	14	G	T	0.06451	-0.08054	-0.0271	0.0180992	0.0457	8.33489e-06	0.5532	14306	0.000782924
Psoriasis	order Lactobacillales id.1800	ebi-a-GCST90017101	rs2952251	8	G	A	0.7712	0.0629317	-0.0245	0.0124177	0.029	3.36457e-07	0.3969	14306	0.00139763
Psoriasis	order Lactobacillales id.1800	ebi-a-GCST90017101	rs34989881	19	A	G	0.04858	0.113479	-0.0556	0.0246452	0.0531	4.09355e-06	0.295	14306	0.00119039
Psoriasis	order Lactobacillales id.1800	ebi-a-GCST90017101	rs35344081	16	G	A	0.2624	0.0642442	0.0138	0.0127358	0.0254	4.16064e-07	0.5874	14306	0.00159765
Psoriasis	order Lactobacillales id.1800	ebi-a-GCST90017101	rs4028634	17	C	T	0.6349	-0.0532915	0.0732	0.01101	0.0232	1.34806e-06	0.001588	14306	0.00131663
Psoriasis	order Lactobacillales id.1800	ebi-a-GCST90017101	rs57872228	1	C	T	0.1166	-0.0688415	0.0379	0.0146994	0.0349	2.5825e-06	0.2772	14306	0.000976307
Psoriasis	order Lactobacillales id.1800	ebi-a-GCST90017101	rs74352383	6	T	A	0.08216	-0.103396	-0.06	0.021758	0.0408	1.88027e-06	0.141	14306	0.00161237
Psoriasis	order Lactobacillales id.1800	ebi-a-GCST90017101	rs74663707	3	C	T	0.06603	0.0982594	-0.0649	0.0224613	0.0455	8.39557e-06	0.1536	14306	0.00119084
Psoriasis	order Lactobacillales id.1800	ebi-a-GCST90017101	rs76717940	3	T	A	0.05632	0.160943	0.0267	0.0327	0.0488	6.55315e-07	0.584901	14306	0.00275335
Psoriasis	order Lactobacillales id.1800	ebi-a-GCST90017101	rs77558518	5	A	G	0.09563	-0.106466	0.0039	0.0223484	0.0382	1.67436e-06	0.9196	14306	0.00196061
Psoriasis	order Lactobacillales id.1800	ebi-a-GCST90017101	rs78938557	7	T	C	0.03005	0.10553	0.0461	0.0233581	0.0665	2.31089e-06	0.488	14306	0.000649196
Psoriasis	order Lactobacillales id.1800	ebi-a-GCST90017101	rs9581006	13	T	C	0.9633	-0.22583	-0.0411	0.0469228	0.0595	1.76596e-06	0.4899	14306	0.00360596
Psoriasis	class Bacilli id.1673	ebi-a-GCST90016910	rs11110282	12	A	G	0.0481	-0.101189	0.0159	0.0217379	0.0521	4.85445e-06	0.759401	14306	0.000937633
Psoriasis	class Bacilli id.1673	ebi-a-GCST90016910	rs111552159	4	C	G	0.04458	0.128032	-0.0488	0.0286921	0.0547	9.12809e-06	0.3718	14306	0.00139637
Psoriasis	class Bacilli id.1673	ebi-a-GCST90016910	rs11730038	4	G	A	0.2935	-0.0630747	-0.0033	0.0128717	0.0247	1.96024e-06	0.8924	14306	0.00164991
Psoriasis	class Bacilli id.1673	ebi-a-GCST90016910	rs12797734	11	T	C	0.2621	0.0572158	-0.0078	0.0126793	0.026	7.21174e-06	0.762901	14306	0.00126627
Psoriasis	class Bacilli id.1673	ebi-a-GCST90016910	rs13068444	3	A	G	0.1771	0.0601035	0.0136	0.0136407	0.0293	9.53038e-06	0.6417	14306	0.00105292
Psoriasis	class Bacilli id.1673	ebi-a-GCST90016910	rs1595463	2	C	A	0.5392	0.0476864	0.0258	0.0108547	0.0226	7.97389e-06	0.2537	14306	0.00113001
Psoriasis	class Bacilli id.1673	ebi-a-GCST90016910	rs1962325	3	G	C	0.6629	-0.0554219	-0.019	0.0114789	0.0237	1.38433e-06	0.4213	14306	0.00137278
Psoriasis	class Bacilli id.1673	ebi-a-GCST90016910	rs28564647	9	T	G	0.1673	-0.0613034	0.0327	0.0137579	0.03	7.81196e-06	0.2748	14306	0.00104709
Psoriasis	class Bacilli id.1673	ebi-a-GCST90016910	rs2952251	8	G	A	0.7712	0.0598868	-0.0245	0.0123903	0.029	1.07895e-06	0.3969	14306	0.00126565
Psoriasis	class Bacilli id.1673	ebi-a-GCST90016910	rs34989881	19	A	G	0.04858	0.111056	-0.0556	0.0246039	0.0531	6.54591e-06	0.295	14306	0.0011401
Psoriasis	class Bacilli id.1673	ebi-a-GCST90016910	rs35344081	16	G	A	0.2624	0.0619529	0.0138	0.0127066	0.0254	1.01499e-06	0.5874	14306	0.00148572
Psoriasis	class Bacilli id.1673	ebi-a-GCST90016910	rs4028634	17	C	T	0.6349	-0.0520614	0.0732	0.0109842	0.0232	2.2076e-06	0.001588	14306	0.00125655
Psoriasis	class Bacilli id.1673	ebi-a-GCST90016910	rs4459992	4	T	C	0.3274	0.0535854	-0.0255	0.0116362	0.0239	4.29833e-06	0.2848	14306	0.00126462
Psoriasis	class Bacilli id.1673	ebi-a-GCST90016910	rs57872228	1	C	T	0.1166	-0.0714773	0.0379	0.0146647	0.0349	9.21977e-07	0.2772	14306	0.0010525
Psoriasis	class Bacilli id.1673	ebi-a-GCST90016910	rs694949	15	A	G	0.09534	-0.081146	-0.0024	0.0180042	0.038	7.59591e-06	0.9492	14306	0.00113586
Psoriasis	class Bacilli id.1673	ebi-a-GCST90016910	rs74352383	6	T	A	0.08216	-0.104496	-0.06	0.0217083	0.0408	1.52753e-06	0.141	14306	0.00164686
Psoriasis	class Bacilli id.1673	ebi-a-GCST90016910	rs74663707	3	C	T	0.06603	0.0979154	-0.0649	0.0224074	0.0455	8.45688e-06	0.1536	14306	0.00118251
Psoriasis	class Bacilli id.1673	ebi-a-GCST90016910	rs7666190	4	A	C	0.8841	0.104044	0.0532	0.0247934	0.035	8.46837e-06	0.1288	14306	0.00221845
Psoriasis	class Bacilli id.1673	ebi-a-GCST90016910	rs76717940	3	T	A	0.05632	0.156331	0.0267	0.0325945	0.0488	1.07251e-06	0.584901	14306	0.00259781
Psoriasis	class Bacilli id.1673	ebi-a-GCST90016910	rs77558518	5	A	G	0.09563	-0.107255	0.0039	0.0222879	0.0382	1.33773e-06	0.9196	14306	0.00198978
Psoriasis	class Bacilli id.1673	ebi-a-GCST90016910	rs78938557	7	T	C	0.03005	0.108007	0.0461	0.0232858	0.0665	1.06891e-06	0.488	14306	0.000680029
Psoriasis	class Bacilli id.1673	ebi-a-GCST90016910	rs9581006	13	T	C	0.9633	-0.225309	-0.0411	0.0467697	0.0595	1.79457e-06	0.4899	14306	0.00358934
Psoriasis	genus Family XIII AD3011 group id.11293	ebi-a-GCST90017008	rs11126423	2	T	C	0.9057	-0.0904399	0.0855	0.0196301	0.0394	5.91248e-06	0.0299199	14306	0.00139716
Psoriasis	genus Family XIII AD3011 group id.11293	ebi-a-GCST90017008	rs11736617	4	G	A	0.05549	-0.0759493	0.0242	0.0172101	0.0489	9.02049e-06	0.6203	14306	0.000604643
Psoriasis	genus Family XIII AD3011 group id.11293	ebi-a-GCST90017008	rs12812672	12	T	C	0.07177	-0.096065	0.0316	0.020828	0.0432	2.55806e-06	0.4648	14306	0.00122959
Psoriasis	genus Family XIII AD3011 group id.11293	ebi-a-GCST90017008	rs12911842	15	A	T	0.0845	-0.0811976	0.0486	0.0183335	0.0402	6.90828e-06	0.2266	14306	0.00102007
Psoriasis	genus Family XIII AD3011 group id.11293	ebi-a-GCST90017008	rs149302	5	T	C	0.2323	-0.0645635	-0.0223	0.0143225	0.0265	7.48187e-06	0.4008	14306	0.00148677
Psoriasis	genus Family XIII AD3011 group id.11293	ebi-a-GCST90017008	rs16840310	1	G	A	0.5689	0.0608052	0.0218	0.0122149	0.0228	6.75118e-07	0.3383	14306	0.00181353
Psoriasis	genus Family XIII AD3011 group id.11293	ebi-a-GCST90017008	rs16940167	15	C	T	0.1909	0.0732552	0.0349	0.0159898	0.0284	3.90841e-06	0.2192	14306	0.00165773
Psoriasis	genus Family XIII AD3011 group id.11293	ebi-a-GCST90017008	rs17156849	7	G	A	0.05929	-0.112891	-0.0543	0.0245292	0.0473	4.1917e-06	0.2514	14306	0.00142163
Psoriasis	genus Family XIII AD3011 group id.11293	ebi-a-GCST90017008	rs62029761	16	A	G	0.05803	0.128753	-0.0216	0.0276002	0.0498	3.89081e-06	0.663901	14306	0.00181232
Psoriasis	genus Family XIII AD3011 group id.11293	ebi-a-GCST90017008	rs62200412	20	C	T	0.2622	-0.0800851	-0.0151	0.0163834	0.0258	5.80216e-07	0.559899	14306	0.00248145
Psoriasis	genus Family XIII AD3011 group id.11293	ebi-a-GCST90017008	rs72730932	1	C	A	0.09384	-0.0899559	0.0372	0.0177107	0.0384	6.88763e-07	0.3325	14306	0.0013762
Psoriasis	genus Family XIII AD3011 group id.11293	ebi-a-GCST90017008	rs739451	9	C	T	0.208	0.0649589	-0.0212	0.0147534	0.0276	7.87807e-06	0.441	14306	0.00139026
Psoriasis	genus Family XIII AD3011 group id.11293	ebi-a-GCST90017008	rs9276029	6	A	G	0.1953	-0.0811384	-0.154	0.0185669	0.0305	8.92771e-06	4.35001e-07	14306	0.00206928
Psoriasis	genus Family XIII AD3011 group id.11293	ebi-a-GCST90017008	rs9837139	3	A	G	0.08482	0.10752	-0.0694	0.0240482	0.0406	8.70803e-06	0.0871405	14306	0.00179479
Psoriasis	genus Family XIII AD3011 group id.11293	ebi-a-GCST90017008	rs9852893	3	G	C	0.7101	-0.0657834	0.0072	0.0129056	0.0252	3.87543e-07	0.774599	14306	0.00178168
Psoriasis	class Betaproteobacteria id.2867	ebi-a-GCST90016912	rs11128180	3	A	G	0.2327	0.0592944	0.0125	0.0128769	0.0264	3.67147e-06	0.6351	14306	0.00125551
Psoriasis	class Betaproteobacteria id.2867	ebi-a-GCST90016912	rs12467854	2	G	C	0.2113	0.0641363	0.0285	0.0131766	0.0275	1.09863e-06	0.3005	14306	0.00137104
Psoriasis	class Betaproteobacteria id.2867	ebi-a-GCST90016912	rs1511453	4	A	G	0.05814	0.0923492	-0.0174	0.0199158	0.0479	4.75762e-06	0.7173	14306	0.000934023
Psoriasis	class Betaproteobacteria id.2867	ebi-a-GCST90016912	rs1928341	1	G	A	0.595	-0.0525581	-0.0097	0.0110408	0.0228	2.0153e-06	0.6698	14306	0.00133132
Psoriasis	class Betaproteobacteria id.2867	ebi-a-GCST90016912	rs2321387	13	G	A	0.4304	-0.0494596	0.03	0.0109424	0.0226	5.80029e-06	0.1854	14306	0.00119943
Psoriasis	class Betaproteobacteria id.2867	ebi-a-GCST90016912	rs2367850	3	G	C	0.2225	0.064006	-0.0487	0.0130374	0.0275	9.11759e-07	0.0759102	14306	0.00141743
Psoriasis	class Betaproteobacteria id.2867	ebi-a-GCST90016912	rs2613606	7	T	C	0.5815	0.0513106	-0.0124	0.0109091	0.0227	2.19816e-06	0.5846	14306	0.00128141
Psoriasis	class Betaproteobacteria id.2867	ebi-a-GCST90016912	rs320161	9	G	A	0.7699	-0.0572286	-0.0286	0.01262	0.0266	7.33247e-06	0.2829	14306	0.0011604
Psoriasis	class Betaproteobacteria id.2867	ebi-a-GCST90016912	rs4033856	4	T	C	0.9136	-0.0832423	-0.0061	0.0167237	0.0398	5.17166e-07	0.8774	14306	0.00109393
Psoriasis	class Betaproteobacteria id.2867	ebi-a-GCST90016912	rs56386628	8	C	T	0.2576	-0.0622252	0.0385	0.0135688	0.0257	5.86949e-06	0.1339	14306	0.00148097
Psoriasis	class Betaproteobacteria id.2867	ebi-a-GCST90016912	rs6087811	20	T	G	0.1015	-0.0978177	-0.0186	0.0198522	0.0371	7.44303e-07	0.6161	14306	0.00174522
Psoriasis	class Betaproteobacteria id.2867	ebi-a-GCST90016912	rs62395635	5	T	C	0.06227	0.109741	-0.0016	0.0236	0.0468	2.9409e-06	0.9731	14306	0.00140645
Psoriasis	class Betaproteobacteria id.2867	ebi-a-GCST90016912	rs72747231	9	C	G	0.04777	-0.137281	-0.0616	0.0290338	0.0532	2.05509e-06	0.247	14306	0.00171454
Psoriasis	class Betaproteobacteria id.2867	ebi-a-GCST90016912	rs75242906	15	C	T	0.08377	-0.121083	-0.0542	0.028075	0.0408	9.27278e-06	0.1848	14306	0.00225055
Psoriasis	genus Lachnospiraceae UCG004 id.11324	ebi-a-GCST90017026	rs11128180	3	A	G	0.2327	0.0648288	0.0125	0.0140126	0.0264	4.51742e-06	0.6351	14306	0.00150082
Psoriasis	genus Lachnospiraceae UCG004 id.11324	ebi-a-GCST90017026	rs12072562	1	T	C	0.03878	0.133104	0.0361	0.0303566	0.0579	7.07375e-06	0.5327	14306	0.00132082
Psoriasis	genus Lachnospiraceae UCG004 id.11324	ebi-a-GCST90017026	rs12673420	7	G	A	0.4991	0.0554351	0.0036	0.0118375	0.0224	2.98078e-06	0.8738	14306	0.00153652
Psoriasis	genus Lachnospiraceae UCG004 id.11324	ebi-a-GCST90017026	rs12747809	1	A	G	0.7183	0.062197	0.0139	0.0125685	0.0248	8.64868e-07	0.5755	14306	0.00156553
Psoriasis	genus Lachnospiraceae UCG004 id.11324	ebi-a-GCST90017026	rs12894272	14	G	A	0.663	-0.0579792	0.017	0.0125229	0.0235	4.3395e-06	0.4699	14306	0.00150217
Psoriasis	genus Lachnospiraceae UCG004 id.11324	ebi-a-GCST90017026	rs233486	6	G	A	0.8601	0.0799088	0.0139	0.017766	0.0322	6.28463e-06	0.666801	14306	0.00153669
Psoriasis	genus Lachnospiraceae UCG004 id.11324	ebi-a-GCST90017026	rs2444793	6	T	C	0.6132	0.0542433	0.0088	0.0118188	0.0229	4.77079e-06	0.6995	14306	0.00139576
Psoriasis	genus Lachnospiraceae UCG004 id.11324	ebi-a-GCST90017026	rs2706242	13	G	C	0.08536	-0.0901399	-0.0531	0.0199712	0.04	9.83853e-06	0.1841	14306	0.00126873
Psoriasis	genus Lachnospiraceae UCG004 id.11324	ebi-a-GCST90017026	rs2726805	4	A	G	0.4707	0.0548397	0.0441	0.0120844	0.0227	6.30406e-06	0.0519996	14306	0.00149853
Psoriasis	genus Lachnospiraceae UCG004 id.11324	ebi-a-GCST90017026	rs2882478	2	G	A	0.5379	-0.0577091	-0.0011	0.0118338	0.0225	1.20812e-06	0.9604	14306	0.0016556
Psoriasis	genus Lachnospiraceae UCG004 id.11324	ebi-a-GCST90017026	rs35182105	12	A	G	0.05389	-0.109724	0.0782	0.024221	0.0496	4.86508e-06	0.1154	14306	0.00122767
Psoriasis	genus Lachnospiraceae UCG004 id.11324	ebi-a-GCST90017026	rs6656451	1	T	C	0.5304	0.05436	-0.015	0.011947	0.0224	5.56775e-06	0.5037	14306	0.00147204
Psoriasis	genus Lachnospiraceae UCG004 id.11324	ebi-a-GCST90017026	rs7629954	3	A	G	0.04536	0.108441	0.0362	0.023825	0.0539	5.77218e-06	0.5018	14306	0.00101843
Psoriasis	class Bacteroidia id.912	ebi-a-GCST90016911	rs11146701	10	A	G	0.3436	0.0473596	0.0105	0.010541	0.0296	7.08223e-06	0.723501	14306	0.00101174
Psoriasis	class Bacteroidia id.912	ebi-a-GCST90016911	rs13291169	9	C	G	0.1422	0.0689676	0.0184	0.0148765	0.0322	3.74576e-06	0.5689	14306	0.0011604
Psoriasis	class Bacteroidia id.912	ebi-a-GCST90016911	rs17343978	22	A	C	0.2044	-0.0552057	0.0557	0.0120278	0.0276	8.3593e-06	0.0438601	14306	0.000991228
Psoriasis	class Bacteroidia id.912	ebi-a-GCST90016911	rs2032750	2	C	T	0.5387	0.0508393	-0.0183	0.0106807	0.0225	1.91509e-06	0.4155	14306	0.00128458
Psoriasis	class Bacteroidia id.912	ebi-a-GCST90016911	rs2363574	1	T	C	0.9619	0.222741	-0.0107	0.0508055	0.0589	9.93482e-06	0.8561	14306	0.00363651
Psoriasis	class Bacteroidia id.912	ebi-a-GCST90016911	rs4146051	2	G	A	0.9171	0.107377	0.0077	0.0245661	0.0414	8.76436e-06	0.8517	14306	0.00175317
Psoriasis	class Bacteroidia id.912	ebi-a-GCST90016911	rs4916508	3	A	G	0.5763	0.0466729	-0.0233	0.0105312	0.0226	8.4711e-06	0.304	14306	0.00106382
Psoriasis	class Bacteroidia id.912	ebi-a-GCST90016911	rs55773148	13	G	A	0.05303	-0.121514	0.0107	0.0236759	0.0496	3.89583e-07	0.8293	14306	0.001483
Psoriasis	class Bacteroidia id.912	ebi-a-GCST90016911	rs62531359	8	T	G	0.184	0.0655728	-0.0177	0.0149891	0.0291	9.08657e-06	0.542199	14306	0.00129118
Psoriasis	class Bacteroidia id.912	ebi-a-GCST90016911	rs62575403	9	C	T	0.04232	0.140055	-0.0112	0.0311128	0.0562	7.06122e-06	0.842	14306	0.00158999
Psoriasis	class Bacteroidia id.912	ebi-a-GCST90016911	rs72706335	1	T	C	0.02553	-0.22241	-0.0172	0.0493458	0.0711	7.65526e-06	0.809	14306	0.00246126
Psoriasis	class Bacteroidia id.912	ebi-a-GCST90016911	rs73975615	17	G	A	0.007531	-0.207018	0.3545	0.0442633	0.1293	1.21616e-06	0.00611899	14306	0.000640643
Psoriasis	class Bacteroidia id.912	ebi-a-GCST90016911	rs7546249	1	A	T	0.7063	0.0567113	0.0303	0.0118386	0.0246	1.54814e-06	0.2175	14306	0.00133433
Psoriasis	class Bacteroidia id.912	ebi-a-GCST90016911	rs7631304	3	G	A	0.1487	-0.0645771	-0.0134	0.0132957	0.0315	8.36778e-07	0.6704	14306	0.0010558
Psoriasis	class Bacteroidia id.912	ebi-a-GCST90016911	rs79585701	8	A	C	0.1416	0.0646823	0.0483	0.0149628	0.0321	9.98596e-06	0.1322	14306	0.00101708
Psoriasis	class Bacteroidia id.912	ebi-a-GCST90016911	rs929878	16	T	C	0.7869	0.0548532	0.0159	0.012153	0.0273	4.7338e-06	0.5596	14306	0.00100911
Psoriasis	order Bacteroidales id.913	ebi-a-GCST90017092	rs11146701	10	A	G	0.3436	0.0473596	0.0105	0.010541	0.0296	7.08223e-06	0.723501	14306	0.00101174
Psoriasis	order Bacteroidales id.913	ebi-a-GCST90017092	rs13291169	9	C	G	0.1422	0.0689676	0.0184	0.0148765	0.0322	3.74576e-06	0.5689	14306	0.0011604
Psoriasis	order Bacteroidales id.913	ebi-a-GCST90017092	rs17343978	22	A	C	0.2044	-0.0552057	0.0557	0.0120278	0.0276	8.3593e-06	0.0438601	14306	0.000991228
Psoriasis	order Bacteroidales id.913	ebi-a-GCST90017092	rs2032750	2	C	T	0.5387	0.0508393	-0.0183	0.0106807	0.0225	1.91509e-06	0.4155	14306	0.00128458
Psoriasis	order Bacteroidales id.913	ebi-a-GCST90017092	rs2363574	1	T	C	0.9619	0.222741	-0.0107	0.0508055	0.0589	9.93482e-06	0.8561	14306	0.00363651
Psoriasis	order Bacteroidales id.913	ebi-a-GCST90017092	rs4146051	2	G	A	0.9171	0.107377	0.0077	0.0245661	0.0414	8.76436e-06	0.8517	14306	0.00175317
Psoriasis	order Bacteroidales id.913	ebi-a-GCST90017092	rs4916508	3	A	G	0.5763	0.0466729	-0.0233	0.0105312	0.0226	8.4711e-06	0.304	14306	0.00106382
Psoriasis	order Bacteroidales id.913	ebi-a-GCST90017092	rs55773148	13	G	A	0.05303	-0.121514	0.0107	0.0236759	0.0496	3.89583e-07	0.8293	14306	0.001483
Psoriasis	order Bacteroidales id.913	ebi-a-GCST90017092	rs62531359	8	T	G	0.184	0.0655728	-0.0177	0.0149891	0.0291	9.08657e-06	0.542199	14306	0.00129118
Psoriasis	order Bacteroidales id.913	ebi-a-GCST90017092	rs62575403	9	C	T	0.04232	0.140055	-0.0112	0.0311128	0.0562	7.06122e-06	0.842	14306	0.00158999
Psoriasis	order Bacteroidales id.913	ebi-a-GCST90017092	rs72706335	1	T	C	0.02553	-0.22241	-0.0172	0.0493458	0.0711	7.65526e-06	0.809	14306	0.00246126
Psoriasis	order Bacteroidales id.913	ebi-a-GCST90017092	rs73975615	17	G	A	0.007531	-0.207018	0.3545	0.0442633	0.1293	1.21616e-06	0.00611899	14306	0.000640643
Psoriasis	order Bacteroidales id.913	ebi-a-GCST90017092	rs7546249	1	A	T	0.7063	0.0567113	0.0303	0.0118386	0.0246	1.54814e-06	0.2175	14306	0.00133433
Psoriasis	order Bacteroidales id.913	ebi-a-GCST90017092	rs7631304	3	G	A	0.1487	-0.0645771	-0.0134	0.0132957	0.0315	8.36778e-07	0.6704	14306	0.0010558
Psoriasis	order Bacteroidales id.913	ebi-a-GCST90017092	rs79585701	8	A	C	0.1416	0.0646823	0.0483	0.0149628	0.0321	9.98596e-06	0.1322	14306	0.00101708
Psoriasis	order Bacteroidales id.913	ebi-a-GCST90017092	rs929878	16	T	C	0.7869	0.0548532	0.0159	0.012153	0.0273	4.7338e-06	0.5596	14306	0.00100911
Psoriasis	order Gastranaerophilales id.1591	ebi-a-GCST90017100	rs11150282	16	T	C	0.36	0.098235	0.0321	0.0197127	0.0233	7.36055e-07	0.1682	14306	0.00444677
Psoriasis	order Gastranaerophilales id.1591	ebi-a-GCST90017100	rs113884518	9	T	C	0.02419	-0.20591	0.023	0.0455376	0.0726	7.7398e-06	0.7516	14306	0.00200164
Psoriasis	order Gastranaerophilales id.1591	ebi-a-GCST90017100	rs1221147	9	A	T	0.8487	-0.126305	0.015	0.0279161	0.0314	4.85959e-06	0.6329	14306	0.00409698
Psoriasis	order Gastranaerophilales id.1591	ebi-a-GCST90017100	rs16851659	1	G	C	0.3405	-0.0895168	0.0308	0.0186555	0.0235	1.27025e-06	0.1909	14306	0.00359891
Psoriasis	order Gastranaerophilales id.1591	ebi-a-GCST90017100	rs28678345	17	T	C	0.04904	0.213083	0.0457	0.0471377	0.0523	8.05954e-06	0.3819	14306	0.00423487
Psoriasis	order Gastranaerophilales id.1591	ebi-a-GCST90017100	rs367480	11	A	G	0.6417	0.0841649	0.0194	0.0185948	0.0234	7.52419e-06	0.406	14306	0.0032574
Psoriasis	order Gastranaerophilales id.1591	ebi-a-GCST90017100	rs4129395	9	G	A	0.4848	0.0904264	0.001	0.0185253	0.0224	1.21742e-06	0.9646	14306	0.00408469
Psoriasis	order Gastranaerophilales id.1591	ebi-a-GCST90017100	rs73074665	7	A	T	0.06403	0.164631	0.0983	0.0356037	0.0455	3.62376e-06	0.0307397	14306	0.00324862
Psoriasis	order Gastranaerophilales id.1591	ebi-a-GCST90017100	rs789069	18	A	C	0.1411	-0.10413	0.0118	0.0234459	0.032	6.5001e-06	0.7136	14306	0.00262816
Psoriasis	order Gastranaerophilales id.1591	ebi-a-GCST90017100	rs79790072	15	T	C	0.03147	0.226103	-0.0267	0.0488017	0.065	3.5381e-06	0.681601	14306	0.00311639
Psoriasis	order Gastranaerophilales id.1591	ebi-a-GCST90017100	rs8028558	15	A	G	0.3582	0.08346	-0.0199	0.0188504	0.0233	9.78228e-06	0.3932	14306	0.00320267
Psoriasis	order Gastranaerophilales id.1591	ebi-a-GCST90017100	rs9864379	3	T	C	0.1497	-0.160521	0.0623	0.0292752	0.0315	4.65876e-08	0.0482203	14306	0.00655976
Psoriasis	genus Dorea id.1997	ebi-a-GCST90016989	rs11150408	16	G	T	0.5209	-0.0488254	0.0048	0.0109063	0.0225	7.05781e-06	0.8299	14306	0.00118988
Psoriasis	genus Dorea id.1997	ebi-a-GCST90016989	rs12216169	6	T	A	0.1168	0.0881722	-0.024	0.0193683	0.0351	5.33126e-06	0.4941	14306	0.00160397
Psoriasis	genus Dorea id.1997	ebi-a-GCST90016989	rs12537781	7	T	C	0.2379	-0.055544	0.0233	0.0125223	0.0262	9.15145e-06	0.3731	14306	0.00111869
Psoriasis	genus Dorea id.1997	ebi-a-GCST90016989	rs13279148	8	G	A	0.111	0.0715309	-0.0925	0.0150878	0.0357	2.25284e-06	0.00951393	14306	0.00100982
Psoriasis	genus Dorea id.1997	ebi-a-GCST90016989	rs1899291	4	T	C	0.842	-0.0697217	0.0222	0.0150285	0.0308	4.56688e-06	0.4712	14306	0.00129341
Psoriasis	genus Dorea id.1997	ebi-a-GCST90016989	rs3005511	6	G	A	0.7011	-0.0516127	-0.0074	0.0112852	0.0244	5.28701e-06	0.7615	14306	0.00111648
Psoriasis	genus Dorea id.1997	ebi-a-GCST90016989	rs345219	3	G	T	0.5298	0.0497368	-0.0299	0.0112621	0.0227	8.80055e-06	0.1865	14306	0.00123248
Psoriasis	genus Dorea id.1997	ebi-a-GCST90016989	rs3752849	11	G	A	0.05007	0.163846	-0.0271	0.036608	0.0513	7.68051e-06	0.5972	14306	0.00255371
Psoriasis	genus Dorea id.1997	ebi-a-GCST90016989	rs4793307	17	C	T	0.2395	0.0574165	0.0152	0.0122472	0.0263	4.00691e-06	0.5644	14306	0.0012009
Psoriasis	genus Dorea id.1997	ebi-a-GCST90016989	rs62503162	8	A	G	0.0429	-0.0974091	-0.0453	0.0194379	0.0554	7.46603e-07	0.4136	14306	0.000779191
Psoriasis	genus Dorea id.1997	ebi-a-GCST90016989	rs62583469	9	T	A	0.1372	-0.0634136	-0.0101	0.0142227	0.0326	5.77511e-06	0.757399	14306	0.000952048
Psoriasis	genus Dorea id.1997	ebi-a-GCST90016989	rs73729431	6	C	T	0.02088	-0.13745	-0.1411	0.0299983	0.0792	3.16738e-06	0.0746603	14306	0.000772478
Psoriasis	genus Barnesiella id.944	ebi-a-GCST90016969	rs11155559	6	T	C	0.0918	0.0956023	0.0243	0.0212961	0.0385	8.91908e-06	0.5286	14306	0.00152402
Psoriasis	genus Barnesiella id.944	ebi-a-GCST90016969	rs113258194	2	A	G	0.09604	0.098992	-0.0148	0.0214121	0.038	7.31122e-06	0.697	14306	0.0017015
Psoriasis	genus Barnesiella id.944	ebi-a-GCST90016969	rs12909713	15	C	T	0.4886	-0.0550716	0.0241	0.0120039	0.0223	4.94527e-06	0.28	14306	0.00151565
Psoriasis	genus Barnesiella id.944	ebi-a-GCST90016969	rs13242616	7	C	T	0.6751	0.0583747	-0.0026	0.0123176	0.0242	2.29018e-06	0.9152	14306	0.00149485
Psoriasis	genus Barnesiella id.944	ebi-a-GCST90016969	rs199035	6	G	A	0.5552	0.0559495	-0.0074	0.0119716	0.0226	3.00296e-06	0.744	14306	0.0015461
Psoriasis	genus Barnesiella id.944	ebi-a-GCST90016969	rs2057922	7	C	G	0.839	-0.0915241	-0.05	0.0194623	0.0305	3.82631e-06	0.1016	14306	0.00226302
Psoriasis	genus Barnesiella id.944	ebi-a-GCST90016969	rs2276875	4	A	G	0.2605	-0.0697176	-0.0432	0.0139537	0.0259	4.65029e-07	0.0946804	14306	0.00187267
Psoriasis	genus Barnesiella id.944	ebi-a-GCST90016969	rs2428166	6	G	A	0.01428	-0.165859	-0.1989	0.0337309	0.0959	8.50883e-07	0.0380996	14306	0.000774444
Psoriasis	genus Barnesiella id.944	ebi-a-GCST90016969	rs28418786	8	C	G	0.1101	-0.0791324	0.028	0.0174957	0.0358	6.47635e-06	0.4352	14306	0.00122706
Psoriasis	genus Barnesiella id.944	ebi-a-GCST90016969	rs28479800	1	A	T	0.888	-0.09152	0.0296	0.0210002	0.036	7.93414e-06	0.4111	14306	0.00166607
Psoriasis	genus Barnesiella id.944	ebi-a-GCST90016969	rs35177866	3	A	G	0.07666	0.0917125	0.0083	0.0190133	0.0431	2.94761e-06	0.8469	14306	0.00119074
Psoriasis	genus Barnesiella id.944	ebi-a-GCST90016969	rs62251337	3	G	A	0.8583	0.0690763	-0.0233	0.0149374	0.032	4.2416e-06	0.4663	14306	0.00116064
Psoriasis	genus Barnesiella id.944	ebi-a-GCST90016969	rs72684847	4	T	C	0.07485	-0.114369	-0.0723	0.0253873	0.0425	6.76176e-06	0.0894005	14306	0.00181155
Psoriasis	genus Barnesiella id.944	ebi-a-GCST90016969	rs76181748	8	C	T	0.2302	-0.0778559	0.0138	0.017164	0.0267	6.77657e-06	0.605399	14306	0.00214831
Psoriasis	genus Barnesiella id.944	ebi-a-GCST90016969	rs77455852	5	T	G	0.1509	-0.0891491	0.1061	0.0195601	0.0322	3.16352e-06	0.000976	14306	0.00203663
Psoriasis	genus Barnesiella id.944	ebi-a-GCST90016969	rs79795328	4	A	G	0.1391	-0.0818645	0.0136	0.0176441	0.0323	4.23302e-06	0.6725	14306	0.0016051
Psoriasis	genus Desulfovibrio id.3173	ebi-a-GCST90016987	rs11160353	14	A	T	0.591	0.0691756	0.0329	0.0147285	0.0227	2.70302e-06	0.1477	14306	0.00231338
Psoriasis	genus Desulfovibrio id.3173	ebi-a-GCST90016987	rs12031543	1	T	C	0.1386	-0.127185	-0.0084	0.0281887	0.0328	6.54757e-06	0.7987	14306	0.00386251
Psoriasis	genus Desulfovibrio id.3173	ebi-a-GCST90016987	rs13066142	3	G	A	0.09073	0.119141	0.0026	0.0250891	0.039	3.78669e-06	0.9469	14306	0.00234205
Psoriasis	genus Desulfovibrio id.3173	ebi-a-GCST90016987	rs16863365	2	A	G	0.04704	0.109402	-0.0549	0.0226964	0.0527	1.79449e-06	0.2977	14306	0.00107306
Psoriasis	genus Desulfovibrio id.3173	ebi-a-GCST90016987	rs2032031	10	G	A	0.4931	0.0654931	0.0457	0.0148681	0.0224	9.14282e-06	0.04144	14306	0.00214426
Psoriasis	genus Desulfovibrio id.3173	ebi-a-GCST90016987	rs2456226	5	A	C	0.6894	0.0854927	0.0137	0.0172749	0.0241	8.5487e-07	0.5707	14306	0.00313012
Psoriasis	genus Desulfovibrio id.3173	ebi-a-GCST90016987	rs2590913	13	A	G	0.9473	-0.154496	0.0023	0.0339396	0.0514	6.65426e-06	0.9639	14306	0.00238321
Psoriasis	genus Desulfovibrio id.3173	ebi-a-GCST90016987	rs2853179	8	T	C	0.7708	-0.0811971	0.0238	0.0174234	0.0268	2.42438e-06	0.3747	14306	0.00232952
Psoriasis	genus Desulfovibrio id.3173	ebi-a-GCST90016987	rs4797774	18	A	G	0.9563	-0.212582	0.1017	0.0470044	0.0564	5.64313e-06	0.0716803	14306	0.0037771
Psoriasis	genus Desulfovibrio id.3173	ebi-a-GCST90016987	rs6580353	5	T	C	0.2046	0.0770979	0.0226	0.0169735	0.0281	4.93856e-06	0.4221	14306	0.00193467
Psoriasis	genus Desulfovibrio id.3173	ebi-a-GCST90016987	rs72647089	8	T	G	0.08011	-0.106594	0.0249	0.0239337	0.0411	8.29755e-06	0.5451	14306	0.00167463
Psoriasis	family Veillonellaceae id.2172	ebi-a-GCST90016956	rs111810795	14	C	T	0.09783	-0.0867108	0.0626	0.0180573	0.0376	1.72926e-06	0.0961302	14306	0.0013272
Psoriasis	family Veillonellaceae id.2172	ebi-a-GCST90016956	rs114889439	13	A	G	0.0345	-0.253809	0.0254	0.0539169	0.0617	6.19028e-06	0.6806	14306	0.00429156
Psoriasis	family Veillonellaceae id.2172	ebi-a-GCST90016956	rs11700976	21	C	A	0.4933	0.0503337	-0.0113	0.0113763	0.0224	9.2538e-06	0.613999	14306	0.00126651
Psoriasis	family Veillonellaceae id.2172	ebi-a-GCST90016956	rs12186441	5	G	A	0.04206	0.208096	0.077	0.0453999	0.0558	4.52856e-06	0.1677	14306	0.00348951
Psoriasis	family Veillonellaceae id.2172	ebi-a-GCST90016956	rs12668619	7	A	G	0.3286	0.055301	-0.0118	0.0117654	0.0239	2.57365e-06	0.6205	14306	0.00134941
Psoriasis	family Veillonellaceae id.2172	ebi-a-GCST90016956	rs12741784	1	C	T	0.2577	-0.0621452	-0.0312	0.0119266	0.0257	1.28493e-07	0.2241	14306	0.00147754
Psoriasis	family Veillonellaceae id.2172	ebi-a-GCST90016956	rs1442060	4	A	G	0.4581	0.0514024	0.0083	0.0112125	0.0226	4.50671e-06	0.713001	14306	0.00131183
Psoriasis	family Veillonellaceae id.2172	ebi-a-GCST90016956	rs1447205	8	C	G	0.6393	0.0520689	-0.019	0.0115656	0.0233	7.34903e-06	0.415	14306	0.00125037
Psoriasis	family Veillonellaceae id.2172	ebi-a-GCST90016956	rs1693340	18	T	C	0.07215	0.0818934	0.0016	0.018245	0.0433	9.25273e-06	0.9702	14306	0.000897929
Psoriasis	family Veillonellaceae id.2172	ebi-a-GCST90016956	rs2175069	4	G	A	0.6271	0.0526752	0.0062	0.0114886	0.0232	4.63554e-06	0.7903	14306	0.00129769
Psoriasis	family Veillonellaceae id.2172	ebi-a-GCST90016956	rs2561116	5	T	G	0.05829	-0.083617	0.0255	0.0187159	0.0478	7.88515e-06	0.5932	14306	0.000767592
Psoriasis	family Veillonellaceae id.2172	ebi-a-GCST90016956	rs2585520	13	G	T	0.0383	-0.0904972	0.081	0.0200428	0.0583	5.26926e-06	0.165	14306	0.000603307
Psoriasis	family Veillonellaceae id.2172	ebi-a-GCST90016956	rs4263802	8	A	G	0.6715	-0.050942	0.0243	0.0114921	0.0238	7.45006e-06	0.3083	14306	0.00114489
Psoriasis	family Veillonellaceae id.2172	ebi-a-GCST90016956	rs4461038	15	G	A	0.7088	0.0554965	0.0025	0.0119467	0.0246	3.73474e-06	0.9182	14306	0.00127138
Psoriasis	family Veillonellaceae id.2172	ebi-a-GCST90016956	rs4797169	18	T	C	0.2367	0.0587799	-0.0088	0.0128297	0.0264	4.49345e-06	0.739301	14306	0.00124848
Psoriasis	family Veillonellaceae id.2172	ebi-a-GCST90016956	rs61264131	6	A	C	0.09697	0.202367	-0.0045	0.0464388	0.0379	6.74544e-06	0.9052	14306	0.00717214
Psoriasis	family Veillonellaceae id.2172	ebi-a-GCST90016956	rs6692542	1	G	A	0.6348	-0.0534397	0.0277	0.0118254	0.0236	8.67981e-06	0.2399	14306	0.00132412
Psoriasis	family Veillonellaceae id.2172	ebi-a-GCST90016956	rs6909981	6	C	T	0.1218	-0.0638696	-0.0415	0.0141765	0.0343	5.47621e-06	0.227	14306	0.000872688
Psoriasis	family Veillonellaceae id.2172	ebi-a-GCST90016956	rs75768969	13	C	G	0.08463	-0.0703773	-0.0225	0.0156855	0.0403	7.19234e-06	0.5772	14306	0.00076739
Psoriasis	family Veillonellaceae id.2172	ebi-a-GCST90016956	rs79535861	13	A	C	0.09144	0.100666	-0.0026	0.0207016	0.0389	1.57688e-06	0.947	14306	0.00168378
Psoriasis	family Veillonellaceae id.2172	ebi-a-GCST90016956	rs9345168	6	A	C	0.5582	-0.0509102	0.0214	0.0113253	0.0225	8.48887e-06	0.341	14306	0.00127837
Psoriasis	class Gammaproteobacteria id.3303	ebi-a-GCST90016917	rs11181912	12	G	A	0.323	-0.0579153	-0.0345	0.0118796	0.024	9.94764e-07	0.1499	14306	0.00146692
Psoriasis	class Gammaproteobacteria id.3303	ebi-a-GCST90016917	rs12404135	1	A	G	0.07698	-0.0788843	-0.0138	0.0172415	0.042	8.89488e-06	0.7422	14306	0.000884301
Psoriasis	class Gammaproteobacteria id.3303	ebi-a-GCST90016917	rs6469506	8	T	A	0.3315	0.0541424	0.009	0.0116333	0.0237	3.2898e-06	0.704901	14306	0.00129924
Psoriasis	class Gammaproteobacteria id.3303	ebi-a-GCST90016917	rs6706173	2	A	C	0.1371	0.074251	0.033	0.0146392	0.0324	1.99494e-07	0.3089	14306	0.00130447
Psoriasis	class Gammaproteobacteria id.3303	ebi-a-GCST90016917	rs75101789	3	C	T	0.08717	0.0729012	-0.0216	0.0163003	0.0398	8.7878e-06	0.5871	14306	0.000845778
Psoriasis	class Gammaproteobacteria id.3303	ebi-a-GCST90016917	rs79795896	18	A	G	0.0467	-0.15921	-0.0801	0.0351373	0.0533	7.9241e-06	0.1334	14306	0.00225693
Psoriasis	class Gammaproteobacteria id.3303	ebi-a-GCST90016917	rs9494710	6	C	T	0.3223	-0.0549673	0.0259	0.0120924	0.024	4.54611e-06	0.2792	14306	0.00131989
Psoriasis	class Gammaproteobacteria id.3303	ebi-a-GCST90016917	rs9973122	18	A	T	0.9187	-0.0740614	-0.0154	0.0162596	0.0411	6.77002e-06	0.708101	14306	0.000819366
Psoriasis	family Verrucomicrobiaceae id.4036	ebi-a-GCST90016957	rs11184341	1	C	G	0.7254	-0.0655301	-0.0056	0.014223	0.025	4.13847e-06	0.8219	14306	0.00171076
Psoriasis	family Verrucomicrobiaceae id.4036	ebi-a-GCST90016957	rs111862613	12	T	C	0.1778	0.0907065	0.0069	0.0196746	0.03	3.7313e-06	0.8192	14306	0.00240556
Psoriasis	family Verrucomicrobiaceae id.4036	ebi-a-GCST90016957	rs117107102	18	A	G	0.04761	0.204683	-0.0064	0.0431572	0.0525	2.91823e-06	0.9028	14306	0.00379933
Psoriasis	family Verrucomicrobiaceae id.4036	ebi-a-GCST90016957	rs11729256	4	T	C	0.1696	0.0749798	0.0722	0.0150177	0.0297	6.73085e-07	0.0150501	14306	0.00158355
Psoriasis	family Verrucomicrobiaceae id.4036	ebi-a-GCST90016957	rs12908520	15	G	A	0.4264	0.0619104	-0.0262	0.0130946	0.0226	2.15139e-06	0.2466	14306	0.00187492
Psoriasis	family Verrucomicrobiaceae id.4036	ebi-a-GCST90016957	rs2602429	16	T	C	0.7386	-0.0745516	-0.0307	0.0156195	0.0255	2.69942e-06	0.2293	14306	0.00214614
Psoriasis	family Verrucomicrobiaceae id.4036	ebi-a-GCST90016957	rs4242783	10	A	G	0.7166	-0.0687992	0.0012	0.0147694	0.025	2.75442e-06	0.9606	14306	0.00192253
Psoriasis	family Verrucomicrobiaceae id.4036	ebi-a-GCST90016957	rs4936098	11	G	A	0.6513	-0.0648691	-0.0088	0.0135928	0.0235	1.1293e-06	0.7065	14306	0.00191134
Psoriasis	family Verrucomicrobiaceae id.4036	ebi-a-GCST90016957	rs61779207	1	G	A	0.2236	-0.0758811	0.0122	0.0167762	0.027	6.63025e-06	0.6524	14306	0.00199919
Psoriasis	family Verrucomicrobiaceae id.4036	ebi-a-GCST90016957	rs74542928	4	T	C	0.04797	0.112124	0.0186	0.0236422	0.0523	1.64611e-06	0.7217	14306	0.00114828
Psoriasis	family Verrucomicrobiaceae id.4036	ebi-a-GCST90016957	rs9349825	6	A	G	0.1897	-0.0704354	0.0324	0.0147128	0.0287	2.51287e-06	0.2583	14306	0.00152519
Psoriasis	family Verrucomicrobiaceae id.4036	ebi-a-GCST90016957	rs941682	20	G	A	0.2738	-0.0631526	-0.0137	0.0143767	0.0251	9.5812e-06	0.5837	14306	0.001586
Psoriasis	genus Akkermansia id.4037	ebi-a-GCST90016961	rs11184341	1	C	G	0.7254	-0.0655855	-0.0056	0.0142236	0.025	4.0635e-06	0.8219	14306	0.00171366
Psoriasis	genus Akkermansia id.4037	ebi-a-GCST90016961	rs111862613	12	T	C	0.1778	0.0911199	0.0069	0.0196748	0.03	3.39234e-06	0.8192	14306	0.00242754
Psoriasis	genus Akkermansia id.4037	ebi-a-GCST90016961	rs117107102	18	A	G	0.04761	0.204406	-0.0064	0.0431629	0.0525	3.01141e-06	0.9028	14306	0.00378905
Psoriasis	genus Akkermansia id.4037	ebi-a-GCST90016961	rs11729256	4	T	C	0.1696	0.0750473	0.0722	0.0150184	0.0297	6.58385e-07	0.0150501	14306	0.0015864
Psoriasis	genus Akkermansia id.4037	ebi-a-GCST90016961	rs12908520	15	G	A	0.4264	0.061772	-0.0262	0.0130954	0.0226	2.2648e-06	0.2466	14306	0.00186655
Psoriasis	genus Akkermansia id.4037	ebi-a-GCST90016961	rs2602429	16	T	C	0.7386	-0.0745352	-0.0307	0.0156201	0.0255	2.71569e-06	0.2293	14306	0.0021452
Psoriasis	genus Akkermansia id.4037	ebi-a-GCST90016961	rs4242783	10	A	G	0.7166	-0.0685454	0.0012	0.0147701	0.025	2.99799e-06	0.9606	14306	0.00190837
Psoriasis	genus Akkermansia id.4037	ebi-a-GCST90016961	rs4936098	11	G	A	0.6513	-0.0649225	-0.0088	0.0135934	0.0235	1.1036e-06	0.7065	14306	0.00191449
Psoriasis	genus Akkermansia id.4037	ebi-a-GCST90016961	rs61779207	1	G	A	0.2236	-0.0760539	0.0122	0.0167769	0.027	6.32121e-06	0.6524	14306	0.00200831
Psoriasis	genus Akkermansia id.4037	ebi-a-GCST90016961	rs74542928	4	T	C	0.04797	0.112623	0.0186	0.0236434	0.0523	1.4802e-06	0.7217	14306	0.00115852
Psoriasis	genus Akkermansia id.4037	ebi-a-GCST90016961	rs9349825	6	A	G	0.1897	-0.0703407	0.0324	0.0147133	0.0287	2.59884e-06	0.2583	14306	0.0015211
Psoriasis	genus Akkermansia id.4037	ebi-a-GCST90016961	rs941682	20	G	A	0.2738	-0.0632957	-0.0137	0.0143777	0.0251	9.17128e-06	0.5837	14306	0.00159319
Psoriasis	class Verrucomicrobiae id.4029	ebi-a-GCST90016923	rs11184341	1	C	G	0.7254	-0.0655342	-0.0056	0.0142231	0.025	4.13409e-06	0.8219	14306	0.00171098
Psoriasis	class Verrucomicrobiae id.4029	ebi-a-GCST90016923	rs111862613	12	T	C	0.1778	0.090699	0.0069	0.0196746	0.03	3.73844e-06	0.8192	14306	0.00240516
Psoriasis	class Verrucomicrobiae id.4029	ebi-a-GCST90016923	rs117107102	18	A	G	0.04761	0.204683	-0.0064	0.0431572	0.0525	2.91823e-06	0.9028	14306	0.00379933
Psoriasis	class Verrucomicrobiae id.4029	ebi-a-GCST90016923	rs11729256	4	T	C	0.1696	0.0749798	0.0722	0.0150177	0.0297	6.73085e-07	0.0150501	14306	0.00158355
Psoriasis	class Verrucomicrobiae id.4029	ebi-a-GCST90016923	rs12908520	15	G	A	0.4264	0.0618926	-0.0262	0.0130946	0.0226	2.17165e-06	0.2466	14306	0.00187385
Psoriasis	class Verrucomicrobiae id.4029	ebi-a-GCST90016923	rs2602429	16	T	C	0.7386	-0.0746844	-0.0307	0.0156194	0.0255	2.58297e-06	0.2293	14306	0.0021538
Psoriasis	class Verrucomicrobiae id.4029	ebi-a-GCST90016923	rs4242783	10	A	G	0.7166	-0.0689292	0.0012	0.0147693	0.025	2.63615e-06	0.9606	14306	0.0019298
Psoriasis	class Verrucomicrobiae id.4029	ebi-a-GCST90016923	rs4936098	11	G	A	0.6513	-0.0648843	-0.0088	0.0135928	0.0235	1.1222e-06	0.7065	14306	0.00191224
Psoriasis	class Verrucomicrobiae id.4029	ebi-a-GCST90016923	rs61779207	1	G	A	0.2236	-0.0758309	0.0122	0.0167762	0.027	6.7228e-06	0.6524	14306	0.00199655
Psoriasis	class Verrucomicrobiae id.4029	ebi-a-GCST90016923	rs74542928	4	T	C	0.04797	0.112164	0.0186	0.0236422	0.0523	1.63222e-06	0.7217	14306	0.0011491
Psoriasis	class Verrucomicrobiae id.4029	ebi-a-GCST90016923	rs9349825	6	A	G	0.1897	-0.0704036	0.0324	0.0147128	0.0287	2.53688e-06	0.2583	14306	0.00152382
Psoriasis	class Verrucomicrobiae id.4029	ebi-a-GCST90016923	rs941682	20	G	A	0.2738	-0.0631436	-0.0137	0.0143767	0.0251	9.60993e-06	0.5837	14306	0.00158554
Psoriasis	order Verrucomicrobiales id.4030	ebi-a-GCST90017108	rs11184341	1	C	G	0.7254	-0.0655342	-0.0056	0.0142231	0.025	4.13409e-06	0.8219	14306	0.00171098
Psoriasis	order Verrucomicrobiales id.4030	ebi-a-GCST90017108	rs111862613	12	T	C	0.1778	0.090699	0.0069	0.0196746	0.03	3.73844e-06	0.8192	14306	0.00240516
Psoriasis	order Verrucomicrobiales id.4030	ebi-a-GCST90017108	rs117107102	18	A	G	0.04761	0.204683	-0.0064	0.0431572	0.0525	2.91823e-06	0.9028	14306	0.00379933
Psoriasis	order Verrucomicrobiales id.4030	ebi-a-GCST90017108	rs11729256	4	T	C	0.1696	0.0749798	0.0722	0.0150177	0.0297	6.73085e-07	0.0150501	14306	0.00158355
Psoriasis	order Verrucomicrobiales id.4030	ebi-a-GCST90017108	rs12908520	15	G	A	0.4264	0.0618926	-0.0262	0.0130946	0.0226	2.17165e-06	0.2466	14306	0.00187385
Psoriasis	order Verrucomicrobiales id.4030	ebi-a-GCST90017108	rs2602429	16	T	C	0.7386	-0.0746844	-0.0307	0.0156194	0.0255	2.58297e-06	0.2293	14306	0.0021538
Psoriasis	order Verrucomicrobiales id.4030	ebi-a-GCST90017108	rs4242783	10	A	G	0.7166	-0.0689292	0.0012	0.0147693	0.025	2.63615e-06	0.9606	14306	0.0019298
Psoriasis	order Verrucomicrobiales id.4030	ebi-a-GCST90017108	rs4936098	11	G	A	0.6513	-0.0648843	-0.0088	0.0135928	0.0235	1.1222e-06	0.7065	14306	0.00191224
Psoriasis	order Verrucomicrobiales id.4030	ebi-a-GCST90017108	rs61779207	1	G	A	0.2236	-0.0758309	0.0122	0.0167762	0.027	6.7228e-06	0.6524	14306	0.00199655
Psoriasis	order Verrucomicrobiales id.4030	ebi-a-GCST90017108	rs74542928	4	T	C	0.04797	0.112164	0.0186	0.0236422	0.0523	1.63222e-06	0.7217	14306	0.0011491
Psoriasis	order Verrucomicrobiales id.4030	ebi-a-GCST90017108	rs9349825	6	A	G	0.1897	-0.0704036	0.0324	0.0147128	0.0287	2.53688e-06	0.2583	14306	0.00152382
Psoriasis	order Verrucomicrobiales id.4030	ebi-a-GCST90017108	rs941682	20	G	A	0.2738	-0.0631436	-0.0137	0.0143767	0.0251	9.60993e-06	0.5837	14306	0.00158554
Psoriasis	family Oxalobacteraceae id.2966	ebi-a-GCST90016943	rs111966731	15	T	C	0.08623	0.204031	-0.0026	0.0445746	0.0398	4.56321e-06	0.9479	14306	0.00656021
Psoriasis	family Oxalobacteraceae id.2966	ebi-a-GCST90016943	rs11246212	11	C	T	0.8604	-0.13607	-0.0404	0.0291797	0.0323	4.50837e-06	0.2112	14306	0.00444775
Psoriasis	family Oxalobacteraceae id.2966	ebi-a-GCST90016943	rs12002250	9	A	C	0.04292	0.196145	0.0927	0.044523	0.0553	5.53197e-06	0.0938296	14306	0.00316077
Psoriasis	family Oxalobacteraceae id.2966	ebi-a-GCST90016943	rs12509763	4	C	G	0.09553	-0.16332	-0.0011	0.0360823	0.0381	8.04841e-06	0.9764	14306	0.00460938
Psoriasis	family Oxalobacteraceae id.2966	ebi-a-GCST90016943	rs1569853	6	T	C	0.121	-0.140043	-0.0085	0.0281704	0.0343	7.45178e-07	0.8045	14306	0.00417183
Psoriasis	family Oxalobacteraceae id.2966	ebi-a-GCST90016943	rs17138946	16	G	T	0.06643	-0.189444	-0.052	0.0430248	0.0448	8.09003e-06	0.2463	14306	0.00445146
Psoriasis	family Oxalobacteraceae id.2966	ebi-a-GCST90016943	rs36057338	4	G	T	0.03315	0.181604	0.0574	0.0398742	0.0622	6.25792e-06	0.3555	14306	0.00211409
Psoriasis	family Oxalobacteraceae id.2966	ebi-a-GCST90016943	rs4428215	3	G	A	0.2536	0.12561	-0.0024	0.0230053	0.0257	4.87933e-08	0.9246	14306	0.00597309
Psoriasis	family Oxalobacteraceae id.2966	ebi-a-GCST90016943	rs561239	12	A	G	0.21	0.105525	0.013	0.0236769	0.0276	7.19383e-06	0.637101	14306	0.00369477
Psoriasis	family Oxalobacteraceae id.2966	ebi-a-GCST90016943	rs6000536	22	C	T	0.1687	-0.118383	0.0227	0.0241355	0.03	7.3872e-07	0.4482	14306	0.00393081
Psoriasis	family Oxalobacteraceae id.2966	ebi-a-GCST90016943	rs62435498	7	C	A	0.1026	0.181521	0.0187	0.0400608	0.0371	7.4583e-06	0.6133	14306	0.0060676
Psoriasis	family Oxalobacteraceae id.2966	ebi-a-GCST90016943	rs736744	9	T	C	0.5679	-0.105642	-0.0366	0.0200648	0.0226	1.49417e-07	0.1054	14306	0.00547721
Psoriasis	family Oxalobacteraceae id.2966	ebi-a-GCST90016943	rs7993559	13	A	C	0.5544	-0.0921059	-0.005	0.0201114	0.0227	5.03733e-06	0.8256	14306	0.00419154
Psoriasis	family Oxalobacteraceae id.2966	ebi-a-GCST90016943	rs80330081	4	A	C	0.1044	-0.18756	0.0327	0.0423688	0.0366	6.64003e-06	0.3715	14306	0.00657847
Psoriasis	family Oxalobacteraceae id.2966	ebi-a-GCST90016943	rs934049	2	G	A	0.2114	0.109751	0.0313	0.0238636	0.0276	4.21143e-06	0.2555	14306	0.00401614
Psoriasis	family Alcaligenaceae id.2875	ebi-a-GCST90016926	rs112135816	9	T	G	0.0609	-0.0775052	-0.0571	0.0171554	0.0472	5.27667e-06	0.2258	14306	0.000687101
Psoriasis	family Alcaligenaceae id.2875	ebi-a-GCST90016926	rs112159068	6	A	T	0.03003	0.131484	0.0241	0.0281089	0.0672	3.56484e-06	0.7205	14306	0.00100714
Psoriasis	family Alcaligenaceae id.2875	ebi-a-GCST90016926	rs1153990	5	A	G	0.315	-0.058727	-0.0225	0.0128306	0.0242	5.96788e-06	0.352	14306	0.00148836
Psoriasis	family Alcaligenaceae id.2875	ebi-a-GCST90016926	rs147968	16	C	T	0.4613	0.0489475	0.0103	0.0110321	0.0224	9.12704e-06	0.6468	14306	0.00119075
Psoriasis	family Alcaligenaceae id.2875	ebi-a-GCST90016926	rs17000015	4	A	T	0.2761	-0.0609257	-0.0098	0.0125363	0.025	1.1272e-06	0.6967	14306	0.0014838
Psoriasis	family Alcaligenaceae id.2875	ebi-a-GCST90016926	rs2367850	3	G	C	0.2225	0.0629104	-0.0487	0.0131712	0.0275	1.84629e-06	0.0759102	14306	0.00136932
Psoriasis	family Alcaligenaceae id.2875	ebi-a-GCST90016926	rs28480294	15	C	T	0.6428	0.0516967	-0.0009	0.0115503	0.0235	6.60602e-06	0.9682	14306	0.00122728
Psoriasis	family Alcaligenaceae id.2875	ebi-a-GCST90016926	rs4033856	4	T	C	0.9136	-0.081834	-0.0061	0.0168931	0.0398	1.02903e-06	0.8774	14306	0.00105722
Psoriasis	family Alcaligenaceae id.2875	ebi-a-GCST90016926	rs62191117	2	A	G	0.2051	0.0684302	0.0277	0.0133636	0.0278	2.75943e-07	0.3187	14306	0.00152688
Psoriasis	family Alcaligenaceae id.2875	ebi-a-GCST90016926	rs62395635	5	T	C	0.06227	0.110583	-0.0016	0.0238514	0.0468	3.34696e-06	0.9731	14306	0.00142812
Psoriasis	family Alcaligenaceae id.2875	ebi-a-GCST90016926	rs67737557	20	C	G	0.198	0.0738409	-0.0059	0.0151678	0.0281	1.03743e-06	0.8339	14306	0.00173166
Psoriasis	family Alcaligenaceae id.2875	ebi-a-GCST90016926	rs6969323	7	A	C	0.2194	-0.0593564	0.0092	0.0129137	0.027	3.8858e-06	0.7329	14306	0.00120679
Psoriasis	family Alcaligenaceae id.2875	ebi-a-GCST90016926	rs7302582	12	G	C	0.05388	-0.106817	-0.0767	0.023298	0.0497	3.33557e-06	0.1223	14306	0.00116328
Psoriasis	family Alcaligenaceae id.2875	ebi-a-GCST90016926	rs74776516	11	T	G	0.06678	-0.0944052	-0.0343	0.0213287	0.0451	6.85046e-06	0.4459	14306	0.00111084
Psoriasis	family Alcaligenaceae id.2875	ebi-a-GCST90016926	rs7638039	3	T	C	0.247	0.0603335	0.0081	0.0127779	0.0259	2.70477e-06	0.753999	14306	0.00135406
Psoriasis	family Alcaligenaceae id.2875	ebi-a-GCST90016926	rs9537886	13	A	C	0.4283	-0.0570888	0.0283	0.0110683	0.0225	2.35109e-07	0.2095	14306	0.00159606
Psoriasis	genus Eggerthella id.819	ebi-a-GCST90016990	rs112205261	1	T	C	0.08153	-0.188618	0.0099	0.0403613	0.0411	3.34649e-06	0.8087	14306	0.00532818
Psoriasis	genus Eggerthella id.819	ebi-a-GCST90016990	rs13070736	3	A	C	0.1644	-0.121331	-0.0254	0.0272024	0.0302	7.61921e-06	0.4005	14306	0.00404458
Psoriasis	genus Eggerthella id.819	ebi-a-GCST90016990	rs1784446	11	A	G	0.5118	-0.0907728	-0.0369	0.0198096	0.0223	5.2313e-06	0.09822	14306	0.00411756
Psoriasis	genus Eggerthella id.819	ebi-a-GCST90016990	rs2223081	21	A	G	0.7159	-0.102572	0.0147	0.0221108	0.0249	3.88893e-06	0.555699	14306	0.00427968
Psoriasis	genus Eggerthella id.819	ebi-a-GCST90016990	rs2240838	7	G	A	0.4604	-0.0980582	0.0444	0.0197653	0.0226	7.36207e-07	0.0497794	14306	0.00477755
Psoriasis	genus Eggerthella id.819	ebi-a-GCST90016990	rs3851328	2	G	T	0.777	0.107774	-0.0627	0.0236527	0.0269	4.1759e-06	0.0199499	14306	0.00402517
Psoriasis	genus Eggerthella id.819	ebi-a-GCST90016990	rs4985746	17	A	G	0.8971	-0.110522	0.0108	0.0247653	0.0371	5.71465e-06	0.771401	14306	0.00225519
Psoriasis	genus Eggerthella id.819	ebi-a-GCST90016990	rs6430926	2	T	C	0.5317	-0.0879736	0.03	0.0197127	0.0226	8.37124e-06	0.184	14306	0.00385412
Psoriasis	genus Eggerthella id.819	ebi-a-GCST90016990	rs67490567	15	T	C	0.2577	0.108495	-0.0062	0.0245457	0.0259	8.94211e-06	0.8118	14306	0.00450343
Psoriasis	genus Eggerthella id.819	ebi-a-GCST90016990	rs76663501	20	C	T	0.05239	0.175349	0.0009	0.0378576	0.0504	4.8257e-06	0.9851	14306	0.00305291
Psoriasis	genus Butyricimonas id.945	ebi-a-GCST90016974	rs11228830	11	A	G	0.08544	0.135265	-0.0028	0.0298411	0.0419	6.55164e-06	0.947	14306	0.0028594
Psoriasis	genus Butyricimonas id.945	ebi-a-GCST90016974	rs113054641	21	G	A	0.04446	-0.144881	0.0295	0.0274574	0.0543	1.73696e-07	0.5868	14306	0.00178349
Psoriasis	genus Butyricimonas id.945	ebi-a-GCST90016974	rs12304031	12	G	A	0.123	-0.0862781	-0.0095	0.0196846	0.0343	6.7007e-06	0.7817	14306	0.00160596
Psoriasis	genus Butyricimonas id.945	ebi-a-GCST90016974	rs12458763	18	A	C	0.04504	0.122037	0.0068	0.0269587	0.0538	6.36649e-06	0.8998	14306	0.00128114
Psoriasis	genus Butyricimonas id.945	ebi-a-GCST90016974	rs1862649	16	G	A	0.06877	0.113124	0.0108	0.0248176	0.0442	4.76255e-06	0.8069	14306	0.00163906
Psoriasis	genus Butyricimonas id.945	ebi-a-GCST90016974	rs2114713	15	G	T	0.4493	0.062721	0.0089	0.0138998	0.0225	6.87717e-06	0.692299	14306	0.00194674
Psoriasis	genus Butyricimonas id.945	ebi-a-GCST90016974	rs2642760	5	G	C	0.3076	0.0713357	-0.0337	0.0145396	0.0243	8.58084e-07	0.1652	14306	0.00216764
Psoriasis	genus Butyricimonas id.945	ebi-a-GCST90016974	rs270727	1	G	C	0.3256	-0.0694173	0.0071	0.0150795	0.0241	5.38158e-06	0.768	14306	0.00211625
Psoriasis	genus Butyricimonas id.945	ebi-a-GCST90016974	rs326049	5	C	G	0.267	0.0759694	-0.0142	0.0167617	0.0255	8.18653e-06	0.5766	14306	0.00225903
Psoriasis	genus Butyricimonas id.945	ebi-a-GCST90016974	rs62130338	19	A	G	0.6554	0.0732608	0.0042	0.0158324	0.0236	3.89807e-06	0.859	14306	0.00242435
Psoriasis	genus Butyricimonas id.945	ebi-a-GCST90016974	rs62390301	5	T	C	0.1998	-0.0872983	0.017	0.0174893	0.028	7.41908e-07	0.5438	14306	0.00243689
Psoriasis	genus Butyricimonas id.945	ebi-a-GCST90016974	rs7083431	10	A	C	0.2743	0.0703539	0.0086	0.0144439	0.0252	8.85462e-07	0.7339	14306	0.00197056
Psoriasis	genus Butyricimonas id.945	ebi-a-GCST90016974	rs71428626	2	G	T	0.03226	-0.133188	0.0003	0.0289905	0.0633	4.80408e-06	0.996	14306	0.0011076
Psoriasis	genus Butyricimonas id.945	ebi-a-GCST90016974	rs72814525	10	A	G	0.2438	0.0664154	0.0193	0.0149766	0.0261	8.24594e-06	0.4606	14306	0.00162644
Psoriasis	genus Butyricimonas id.945	ebi-a-GCST90016974	rs782080	3	A	T	0.5569	-0.0653488	0.0019	0.0137974	0.0227	2.23398e-06	0.9335	14306	0.00210758
Psoriasis	genus Butyricimonas id.945	ebi-a-GCST90016974	rs78453362	3	A	G	0.02544	-0.14948	0.0968	0.0327073	0.0713	4.05807e-06	0.1747	14306	0.00110795
Psoriasis	genus Butyricimonas id.945	ebi-a-GCST90016974	rs9657374	8	C	T	0.2935	0.0680719	0.045	0.0148172	0.0245	4.5036e-06	0.0662003	14306	0.0019217
Psoriasis	phylum Firmicutes id.1672	ebi-a-GCST90017114	rs112334273	21	G	A	0.2779	0.0627459	-0.0018	0.0127415	0.0251	9.26446e-07	0.9439	14306	0.00158011
Psoriasis	phylum Firmicutes id.1672	ebi-a-GCST90017114	rs12554342	9	G	C	0.2116	-0.0525703	-0.0102	0.0116908	0.0274	6.80848e-06	0.7088	14306	0.00092209
Psoriasis	phylum Firmicutes id.1672	ebi-a-GCST90017114	rs13421739	2	C	G	0.06932	0.0943944	-0.1369	0.0179641	0.0444	1.94644e-06	0.00203901	14306	0.00114969
Psoriasis	phylum Firmicutes id.1672	ebi-a-GCST90017114	rs2273429	14	A	G	0.1045	-0.0702112	-0.0406	0.0153063	0.0366	9.26232e-06	0.2664	14306	0.000922624
Psoriasis	phylum Firmicutes id.1672	ebi-a-GCST90017114	rs2332027	4	A	G	0.4049	0.0482656	0.0162	0.0104823	0.0231	4.04548e-06	0.484	14306	0.00112265
Psoriasis	phylum Firmicutes id.1672	ebi-a-GCST90017114	rs2547978	5	G	A	0.6262	-0.0465802	0.0005	0.0105075	0.0231	8.56841e-06	0.9835	14306	0.00101575
Psoriasis	phylum Firmicutes id.1672	ebi-a-GCST90017114	rs3792064	2	G	A	0.05267	0.0897349	0.0601	0.0182532	0.0499	6.75492e-07	0.2283	14306	0.000803558
Psoriasis	phylum Firmicutes id.1672	ebi-a-GCST90017114	rs3852931	20	T	C	0.6111	0.0482086	-0.0095	0.0105	0.0235	4.52595e-06	0.6877	14306	0.00110466
Psoriasis	phylum Firmicutes id.1672	ebi-a-GCST90017114	rs4750583	10	G	A	0.8113	-0.0616007	-0.0048	0.0137936	0.0287	5.78562e-06	0.8683	14306	0.00116186
Psoriasis	phylum Firmicutes id.1672	ebi-a-GCST90017114	rs56199908	9	T	C	0.05238	-0.186194	-0.0412	0.041051	0.0502	8.66662e-06	0.4125	14306	0.00344161
Psoriasis	phylum Firmicutes id.1672	ebi-a-GCST90017114	rs6814436	4	C	T	0.8592	-0.0680205	0.006	0.0150844	0.0322	6.80456e-06	0.8527	14306	0.00111945
Psoriasis	phylum Firmicutes id.1672	ebi-a-GCST90017114	rs6815608	4	C	T	0.8486	-0.0935765	0.0057	0.0210869	0.0312	7.23852e-06	0.855	14306	0.00225005
Psoriasis	phylum Firmicutes id.1672	ebi-a-GCST90017114	rs7247191	19	T	C	0.09951	-0.0713033	-0.041	0.0157424	0.0373	4.73097e-06	0.2718	14306	0.00091116
Psoriasis	phylum Firmicutes id.1672	ebi-a-GCST90017114	rs72738886	5	T	C	0.07618	0.0864609	-0.0058	0.0190398	0.0422	7.67892e-06	0.8914	14306	0.0010522
Psoriasis	phylum Firmicutes id.1672	ebi-a-GCST90017114	rs72771021	10	C	T	0.06921	-0.141357	-0.0057	0.0308303	0.0446	5.12436e-06	0.8991	14306	0.00257445
Psoriasis	phylum Firmicutes id.1672	ebi-a-GCST90017114	rs7573799	2	G	C	0.8453	0.0698446	-0.03	0.0153935	0.031	8.05156e-06	0.3337	14306	0.00127584
Psoriasis	phylum Firmicutes id.1672	ebi-a-GCST90017114	rs7975768	12	C	G	0.5007	0.0512732	0.0021	0.0109226	0.0226	2.82481e-06	0.9255	14306	0.00131447
Psoriasis	phylum Firmicutes id.1672	ebi-a-GCST90017114	rs8085381	18	A	G	0.817	-0.0647291	-0.0106	0.0146219	0.029	8.67261e-06	0.7153	14306	0.00125286
Psoriasis	phylum Firmicutes id.1672	ebi-a-GCST90017114	rs992074	21	T	C	0.977	-0.233491	-0.0779	0.050901	0.075	8.51609e-06	0.2988	14306	0.00245015
Psoriasis	genus Family XIII UCG001 id.11294	ebi-a-GCST90017009	rs112362903	17	A	G	0.03428	-0.149047	-0.0014	0.0333271	0.061	7.87771e-06	0.982	14306	0.00147085
Psoriasis	genus Family XIII UCG001 id.11294	ebi-a-GCST90017009	rs116979587	15	T	A	0.04868	-0.121679	0.1036	0.0260821	0.0521	3.04635e-06	0.0466402	14306	0.00137132
Psoriasis	genus Family XIII UCG001 id.11294	ebi-a-GCST90017009	rs12049454	1	T	C	0.3946	-0.0647298	0.0209	0.0134065	0.023	1.17379e-06	0.3622	14306	0.00200188
Psoriasis	genus Family XIII UCG001 id.11294	ebi-a-GCST90017009	rs1426266	3	C	T	0.7277	0.0665521	-0.0059	0.0137151	0.0252	1.24934e-06	0.815	14306	0.00175531
Psoriasis	genus Family XIII UCG001 id.11294	ebi-a-GCST90017009	rs2276529	21	C	G	0.2	-0.0759406	0.0202	0.0165099	0.0279	5.35673e-06	0.4697	14306	0.00184543
Psoriasis	genus Family XIII UCG001 id.11294	ebi-a-GCST90017009	rs3842897	1	G	A	0.08922	-0.112639	-0.0264	0.0242751	0.0395	5.19709e-06	0.503499	14306	0.00206197
Psoriasis	genus Family XIII UCG001 id.11294	ebi-a-GCST90017009	rs62414802	6	C	T	0.2493	-0.0611904	0.0043	0.013457	0.0258	4.29181e-06	0.869	14306	0.00140147
Psoriasis	genus Family XIII UCG001 id.11294	ebi-a-GCST90017009	rs7119679	11	G	A	0.2429	-0.0809085	0.0371	0.0174782	0.0263	3.52493e-06	0.1591	14306	0.00240768
Psoriasis	genus Family XIII UCG001 id.11294	ebi-a-GCST90017009	rs76463770	3	A	G	0.02993	0.19313	-0.0593	0.0419866	0.0655	3.77477e-06	0.3649	14306	0.0021659
Psoriasis	genus Family XIII UCG001 id.11294	ebi-a-GCST90017009	rs8076666	17	G	A	0.8802	-0.088655	-0.0112	0.0198094	0.0344	8.01826e-06	0.745901	14306	0.00165758
Psoriasis	order Desulfovibrionales id.3156	ebi-a-GCST90017097	rs112381107	9	C	T	0.05996	0.21009	0.0902	0.0456974	0.0472	3.21655e-06	0.0558303	14306	0.00497564
Psoriasis	order Desulfovibrionales id.3156	ebi-a-GCST90017097	rs11599763	10	C	T	0.5924	0.0554862	-0.0088	0.0117486	0.023	2.60699e-06	0.702901	14306	0.00148679
Psoriasis	order Desulfovibrionales id.3156	ebi-a-GCST90017097	rs16851319	1	G	C	0.1777	-0.0729137	-0.0169	0.0150954	0.0295	2.7029e-06	0.5674	14306	0.0015537
Psoriasis	order Desulfovibrionales id.3156	ebi-a-GCST90017097	rs17791387	9	A	G	0.09531	-0.0727501	0.0121	0.0154369	0.0382	2.25294e-06	0.750699	14306	0.000912716
Psoriasis	order Desulfovibrionales id.3156	ebi-a-GCST90017097	rs186073	3	T	C	0.3944	0.0529219	-0.0047	0.0118542	0.0229	8.7444e-06	0.8387	14306	0.0013379
Psoriasis	order Desulfovibrionales id.3156	ebi-a-GCST90017097	rs2692012	1	G	A	0.9448	-0.112244	0.032	0.0253553	0.0491	2.27023e-06	0.5147	14306	0.00131412
Psoriasis	order Desulfovibrionales id.3156	ebi-a-GCST90017097	rs2838334	21	G	A	0.3441	0.0569024	0.0224	0.0124223	0.0235	4.16793e-06	0.3411	14306	0.00146155
Psoriasis	order Desulfovibrionales id.3156	ebi-a-GCST90017097	rs3935584	2	C	T	0.5319	-0.0524466	0.0296	0.0115749	0.0225	7.19747e-06	0.1885	14306	0.00136972
Psoriasis	order Desulfovibrionales id.3156	ebi-a-GCST90017097	rs4506934	17	C	T	0.1182	-0.0953383	-0.0519	0.0201367	0.0349	2.42996e-06	0.1364	14306	0.00189475
Psoriasis	order Desulfovibrionales id.3156	ebi-a-GCST90017097	rs6058181	20	C	T	0.1619	0.0836765	-0.0227	0.0166098	0.0304	2.52773e-07	0.4545	14306	0.00190011
Psoriasis	order Desulfovibrionales id.3156	ebi-a-GCST90017097	rs62020470	15	A	G	0.1796	-0.0573633	-0.0394	0.0129462	0.0292	7.50983e-06	0.1773	14306	0.000969684
Psoriasis	order Desulfovibrionales id.3156	ebi-a-GCST90017097	rs72647048	8	T	C	0.1122	-0.0772459	0.0181	0.0170876	0.0354	9.00285e-06	0.609	14306	0.00118875
Psoriasis	order Desulfovibrionales id.3156	ebi-a-GCST90017097	rs9928243	16	C	A	0.4712	-0.0544713	0.025	0.0117811	0.0225	3.96634e-06	0.265	14306	0.00147864
Psoriasis	family Desulfovibrionaceae id.3169	ebi-a-GCST90016935	rs112381107	9	C	T	0.05996	0.211435	0.0902	0.0456962	0.0472	2.81877e-06	0.0558303	14306	0.00503955
Psoriasis	family Desulfovibrionaceae id.3169	ebi-a-GCST90016935	rs11599763	10	C	T	0.5924	0.0555931	-0.0088	0.0117493	0.023	2.49701e-06	0.702901	14306	0.00149252
Psoriasis	family Desulfovibrionaceae id.3169	ebi-a-GCST90016935	rs16851319	1	G	C	0.1777	-0.0732697	-0.0169	0.0150964	0.0295	2.39651e-06	0.5674	14306	0.0015689
Psoriasis	family Desulfovibrionaceae id.3169	ebi-a-GCST90016935	rs17791387	9	A	G	0.09531	-0.0729251	0.0121	0.0154381	0.0382	2.09677e-06	0.750699	14306	0.000917112
Psoriasis	family Desulfovibrionaceae id.3169	ebi-a-GCST90016935	rs2692012	1	G	A	0.9448	-0.114231	0.032	0.0253568	0.0491	1.5639e-06	0.5147	14306	0.00136106
Psoriasis	family Desulfovibrionaceae id.3169	ebi-a-GCST90016935	rs2838334	21	G	A	0.3441	0.0571419	0.0224	0.012423	0.0235	3.82375e-06	0.3411	14306	0.00147388
Psoriasis	family Desulfovibrionaceae id.3169	ebi-a-GCST90016935	rs3935584	2	C	T	0.5319	-0.0525838	0.0296	0.0115757	0.0225	6.78141e-06	0.1885	14306	0.0013769
Psoriasis	family Desulfovibrionaceae id.3169	ebi-a-GCST90016935	rs4506934	17	C	T	0.1182	-0.0943381	-0.0519	0.020138	0.0349	3.16046e-06	0.1364	14306	0.0018552
Psoriasis	family Desulfovibrionaceae id.3169	ebi-a-GCST90016935	rs6058181	20	C	T	0.1619	0.0834742	-0.0227	0.0166111	0.0304	2.69911e-07	0.4545	14306	0.00189094
Psoriasis	family Desulfovibrionaceae id.3169	ebi-a-GCST90016935	rs7164160	15	A	T	0.1796	-0.0574455	-0.0395	0.0129468	0.0292	7.34345e-06	0.1761	14306	0.000972465
Psoriasis	family Desulfovibrionaceae id.3169	ebi-a-GCST90016935	rs72647048	8	T	C	0.1122	-0.0770089	0.0181	0.017089	0.0354	9.60882e-06	0.609	14306	0.00118146
Psoriasis	family Desulfovibrionaceae id.3169	ebi-a-GCST90016935	rs9928243	16	C	A	0.4712	-0.0541732	0.025	0.0117819	0.0225	4.48477e-06	0.265	14306	0.0014625
Psoriasis	genus Ruminococcaceae NK4A214 group id.11358	ebi-a-GCST90017052	rs11241747	5	T	C	0.6912	-0.0533858	-0.0014	0.0120035	0.0247	6.58977e-06	0.9554	14306	0.00121664
Psoriasis	genus Ruminococcaceae NK4A214 group id.11358	ebi-a-GCST90017052	rs114244418	2	C	G	0.0403	-0.175266	0.0005	0.0372779	0.0571	3.59153e-06	0.9933	14306	0.00237611
Psoriasis	genus Ruminococcaceae NK4A214 group id.11358	ebi-a-GCST90017052	rs11586410	1	G	A	0.158	-0.0863422	0.0285	0.0169937	0.0311	3.66277e-07	0.3585	14306	0.00198356
Psoriasis	genus Ruminococcaceae NK4A214 group id.11358	ebi-a-GCST90017052	rs12642039	4	C	T	0.6368	0.0553003	0.0001	0.0119397	0.0233	3.43005e-06	0.9966	14306	0.0014146
Psoriasis	genus Ruminococcaceae NK4A214 group id.11358	ebi-a-GCST90017052	rs12731	2	A	G	0.3793	-0.0527684	-0.0132	0.0115053	0.0231	4.87237e-06	0.5665	14306	0.00131112
Psoriasis	genus Ruminococcaceae NK4A214 group id.11358	ebi-a-GCST90017052	rs13087692	3	G	T	0.703	-0.0574623	0.0344	0.012594	0.0245	8.69221e-06	0.1595	14306	0.00137882
Psoriasis	genus Ruminococcaceae NK4A214 group id.11358	ebi-a-GCST90017052	rs136761	22	A	G	0.6372	0.0587521	0.0176	0.0119155	0.0233	8.15192e-07	0.4512	14306	0.00159595
Psoriasis	genus Ruminococcaceae NK4A214 group id.11358	ebi-a-GCST90017052	rs147475196	3	A	G	0.1069	-0.133769	-0.0488	0.0295196	0.0366	4.72498e-06	0.1823	14306	0.00341679
Psoriasis	genus Ruminococcaceae NK4A214 group id.11358	ebi-a-GCST90017052	rs34576931	12	G	C	0.06867	-0.0873312	0.0492	0.0194886	0.0442	4.71639e-06	0.2666	14306	0.000975527
Psoriasis	genus Ruminococcaceae NK4A214 group id.11358	ebi-a-GCST90017052	rs35559912	5	T	C	0.121	-0.0925071	-0.0325	0.0203674	0.0345	4.89024e-06	0.3465	14306	0.00182035
Psoriasis	genus Ruminococcaceae NK4A214 group id.11358	ebi-a-GCST90017052	rs4814689	20	C	T	0.04496	-0.1083	-0.0871	0.0230708	0.054	4.55187e-06	0.1068	14306	0.00100724
Psoriasis	genus Ruminococcaceae NK4A214 group id.11358	ebi-a-GCST90017052	rs5994253	22	A	G	0.142	-0.0811302	0.0289	0.0157621	0.0322	2.35185e-07	0.3689	14306	0.00160388
Psoriasis	genus Ruminococcaceae NK4A214 group id.11358	ebi-a-GCST90017052	rs62027366	16	T	C	0.2025	0.0615389	0.0011	0.0137612	0.028	6.58461e-06	0.9699	14306	0.00122317
Psoriasis	genus Ruminococcaceae NK4A214 group id.11358	ebi-a-GCST90017052	rs6681678	1	T	C	0.9664	0.100174	-0.0665	0.024	0.0622	9.0494e-06	0.2849	14306	0.000651683
Psoriasis	genus Ruminococcaceae NK4A214 group id.11358	ebi-a-GCST90017052	rs73158814	7	C	G	0.0367	-0.109257	-0.0251	0.0227458	0.06	2.19796e-06	0.675899	14306	0.000844027
Psoriasis	genus Ruminococcaceae NK4A214 group id.11358	ebi-a-GCST90017052	rs7573569	2	T	C	0.061	0.107739	0.0525	0.0233638	0.0464	3.23139e-06	0.2581	14306	0.00132975
Psoriasis	family Coriobacteriaceae id.811	ebi-a-GCST90016933	rs11250875	10	T	C	0.2138	0.06075	-0.0181	0.0130939	0.0273	4.82848e-06	0.507	14306	0.00124069
Psoriasis	family Coriobacteriaceae id.811	ebi-a-GCST90016933	rs11656361	17	A	C	0.1821	0.0773006	-0.0338	0.017553	0.0291	8.0201e-06	0.245	14306	0.00177994
Psoriasis	family Coriobacteriaceae id.811	ebi-a-GCST90016933	rs12974142	19	G	A	0.07028	0.0789796	0.0178	0.0177205	0.0438	8.51236e-06	0.6851	14306	0.000815162
Psoriasis	family Coriobacteriaceae id.811	ebi-a-GCST90016933	rs13307134	7	T	C	0.8333	-0.0565686	-0.0318	0.0126265	0.0301	7.79938e-06	0.29	14306	0.000889033
Psoriasis	family Coriobacteriaceae id.811	ebi-a-GCST90016933	rs1397793	5	A	G	0.6904	0.0498855	0.0074	0.0112446	0.0247	9.77372e-06	0.764901	14306	0.00106385
Psoriasis	family Coriobacteriaceae id.811	ebi-a-GCST90016933	rs1816223	12	G	A	0.7993	0.0586265	-0.0146	0.0129006	0.028	4.84117e-06	0.6022	14306	0.00110275
Psoriasis	family Coriobacteriaceae id.811	ebi-a-GCST90016933	rs240104	1	T	C	0.2847	-0.0603429	0.0182	0.0126849	0.025	1.51604e-06	0.4673	14306	0.00148306
Psoriasis	family Coriobacteriaceae id.811	ebi-a-GCST90016933	rs2442778	3	A	G	0.9483	0.116408	-0.0154	0.0258545	0.0504	9.02693e-06	0.7601	14306	0.00132872
Psoriasis	family Coriobacteriaceae id.811	ebi-a-GCST90016933	rs3025411	9	A	G	0.1067	0.0926543	-0.0136	0.0209468	0.0367	8.26913e-06	0.7114	14306	0.00163653
Psoriasis	family Coriobacteriaceae id.811	ebi-a-GCST90016933	rs34739816	17	G	T	0.05819	0.0965017	-0.0284	0.0207666	0.048	3.88356e-06	0.554501	14306	0.00102073
Psoriasis	family Coriobacteriaceae id.811	ebi-a-GCST90016933	rs62448869	7	T	A	0.5359	-0.0486059	0.0565	0.0108982	0.0226	7.87281e-06	0.01256	14306	0.00117518
Psoriasis	family Coriobacteriaceae id.811	ebi-a-GCST90016933	rs67561917	20	A	G	0.1825	-0.0714367	0.0011	0.0154113	0.029	5.39126e-06	0.9695	14306	0.00152273
Psoriasis	family Coriobacteriaceae id.811	ebi-a-GCST90016933	rs719099	10	A	G	0.09888	0.0778402	0.0347	0.0155815	0.0375	5.43313e-07	0.3559	14306	0.00107976
Psoriasis	family Coriobacteriaceae id.811	ebi-a-GCST90016933	rs76779974	5	C	G	0.09251	0.0774888	-0.0166	0.0171877	0.0385	5.63093e-06	0.6663	14306	0.00100818
Psoriasis	family Coriobacteriaceae id.811	ebi-a-GCST90016933	rs80046645	5	C	G	0.03833	0.25584	0.1083	0.0561995	0.0581	4.65693e-06	0.0623204	14306	0.00482538
Psoriasis	family Coriobacteriaceae id.811	ebi-a-GCST90016933	rs8010111	14	A	G	0.9193	0.103377	-0.0409	0.0229286	0.0408	6.8962e-06	0.3165	14306	0.00158565
Psoriasis	class Coriobacteriia id.809	ebi-a-GCST90016914	rs11250875	10	T	C	0.2138	0.06075	-0.0181	0.0130939	0.0273	4.82848e-06	0.507	14306	0.00124069
Psoriasis	class Coriobacteriia id.809	ebi-a-GCST90016914	rs11656361	17	A	C	0.1821	0.0773006	-0.0338	0.017553	0.0291	8.0201e-06	0.245	14306	0.00177994
Psoriasis	class Coriobacteriia id.809	ebi-a-GCST90016914	rs12974142	19	G	A	0.07028	0.0789796	0.0178	0.0177205	0.0438	8.51236e-06	0.6851	14306	0.000815162
Psoriasis	class Coriobacteriia id.809	ebi-a-GCST90016914	rs13307134	7	T	C	0.8333	-0.0565686	-0.0318	0.0126265	0.0301	7.79938e-06	0.29	14306	0.000889033
Psoriasis	class Coriobacteriia id.809	ebi-a-GCST90016914	rs1397793	5	A	G	0.6904	0.0498855	0.0074	0.0112446	0.0247	9.77372e-06	0.764901	14306	0.00106385
Psoriasis	class Coriobacteriia id.809	ebi-a-GCST90016914	rs1816223	12	G	A	0.7993	0.0586265	-0.0146	0.0129006	0.028	4.84117e-06	0.6022	14306	0.00110275
Psoriasis	class Coriobacteriia id.809	ebi-a-GCST90016914	rs240104	1	T	C	0.2847	-0.0603429	0.0182	0.0126849	0.025	1.51604e-06	0.4673	14306	0.00148306
Psoriasis	class Coriobacteriia id.809	ebi-a-GCST90016914	rs2442778	3	A	G	0.9483	0.116408	-0.0154	0.0258545	0.0504	9.02693e-06	0.7601	14306	0.00132872
Psoriasis	class Coriobacteriia id.809	ebi-a-GCST90016914	rs3025411	9	A	G	0.1067	0.0926543	-0.0136	0.0209468	0.0367	8.26913e-06	0.7114	14306	0.00163653
Psoriasis	class Coriobacteriia id.809	ebi-a-GCST90016914	rs34739816	17	G	T	0.05819	0.0965017	-0.0284	0.0207666	0.048	3.88356e-06	0.554501	14306	0.00102073
Psoriasis	class Coriobacteriia id.809	ebi-a-GCST90016914	rs62448869	7	T	A	0.5359	-0.0486059	0.0565	0.0108982	0.0226	7.87281e-06	0.01256	14306	0.00117518
Psoriasis	class Coriobacteriia id.809	ebi-a-GCST90016914	rs67561917	20	A	G	0.1825	-0.0714367	0.0011	0.0154113	0.029	5.39126e-06	0.9695	14306	0.00152273
Psoriasis	class Coriobacteriia id.809	ebi-a-GCST90016914	rs719099	10	A	G	0.09888	0.0778402	0.0347	0.0155815	0.0375	5.43313e-07	0.3559	14306	0.00107976
Psoriasis	class Coriobacteriia id.809	ebi-a-GCST90016914	rs76779974	5	C	G	0.09251	0.0774888	-0.0166	0.0171877	0.0385	5.63093e-06	0.6663	14306	0.00100818
Psoriasis	class Coriobacteriia id.809	ebi-a-GCST90016914	rs80046645	5	C	G	0.03833	0.25584	0.1083	0.0561995	0.0581	4.65693e-06	0.0623204	14306	0.00482538
Psoriasis	class Coriobacteriia id.809	ebi-a-GCST90016914	rs8010111	14	A	G	0.9193	0.103377	-0.0409	0.0229286	0.0408	6.8962e-06	0.3165	14306	0.00158565
Psoriasis	order Coriobacteriales id.810	ebi-a-GCST90017096	rs11250875	10	T	C	0.2138	0.06075	-0.0181	0.0130939	0.0273	4.82848e-06	0.507	14306	0.00124069
Psoriasis	order Coriobacteriales id.810	ebi-a-GCST90017096	rs11656361	17	A	C	0.1821	0.0773006	-0.0338	0.017553	0.0291	8.0201e-06	0.245	14306	0.00177994
Psoriasis	order Coriobacteriales id.810	ebi-a-GCST90017096	rs12974142	19	G	A	0.07028	0.0789796	0.0178	0.0177205	0.0438	8.51236e-06	0.6851	14306	0.000815162
Psoriasis	order Coriobacteriales id.810	ebi-a-GCST90017096	rs13307134	7	T	C	0.8333	-0.0565686	-0.0318	0.0126265	0.0301	7.79938e-06	0.29	14306	0.000889033
Psoriasis	order Coriobacteriales id.810	ebi-a-GCST90017096	rs1397793	5	A	G	0.6904	0.0498855	0.0074	0.0112446	0.0247	9.77372e-06	0.764901	14306	0.00106385
Psoriasis	order Coriobacteriales id.810	ebi-a-GCST90017096	rs1816223	12	G	A	0.7993	0.0586265	-0.0146	0.0129006	0.028	4.84117e-06	0.6022	14306	0.00110275
Psoriasis	order Coriobacteriales id.810	ebi-a-GCST90017096	rs240104	1	T	C	0.2847	-0.0603429	0.0182	0.0126849	0.025	1.51604e-06	0.4673	14306	0.00148306
Psoriasis	order Coriobacteriales id.810	ebi-a-GCST90017096	rs2442778	3	A	G	0.9483	0.116408	-0.0154	0.0258545	0.0504	9.02693e-06	0.7601	14306	0.00132872
Psoriasis	order Coriobacteriales id.810	ebi-a-GCST90017096	rs3025411	9	A	G	0.1067	0.0926543	-0.0136	0.0209468	0.0367	8.26913e-06	0.7114	14306	0.00163653
Psoriasis	order Coriobacteriales id.810	ebi-a-GCST90017096	rs34739816	17	G	T	0.05819	0.0965017	-0.0284	0.0207666	0.048	3.88356e-06	0.554501	14306	0.00102073
Psoriasis	order Coriobacteriales id.810	ebi-a-GCST90017096	rs62448869	7	T	A	0.5359	-0.0486059	0.0565	0.0108982	0.0226	7.87281e-06	0.01256	14306	0.00117518
Psoriasis	order Coriobacteriales id.810	ebi-a-GCST90017096	rs67561917	20	A	G	0.1825	-0.0714367	0.0011	0.0154113	0.029	5.39126e-06	0.9695	14306	0.00152273
Psoriasis	order Coriobacteriales id.810	ebi-a-GCST90017096	rs719099	10	A	G	0.09888	0.0778402	0.0347	0.0155815	0.0375	5.43313e-07	0.3559	14306	0.00107976
Psoriasis	order Coriobacteriales id.810	ebi-a-GCST90017096	rs76779974	5	C	G	0.09251	0.0774888	-0.0166	0.0171877	0.0385	5.63093e-06	0.6663	14306	0.00100818
Psoriasis	order Coriobacteriales id.810	ebi-a-GCST90017096	rs80046645	5	C	G	0.03833	0.25584	0.1083	0.0561995	0.0581	4.65693e-06	0.0623204	14306	0.00482538
Psoriasis	order Coriobacteriales id.810	ebi-a-GCST90017096	rs8010111	14	A	G	0.9193	0.103377	-0.0409	0.0229286	0.0408	6.8962e-06	0.3165	14306	0.00158565
Psoriasis	order NB1n id.3953	ebi-a-GCST90017104	rs11251024	10	G	A	0.2644	0.104201	-0.0015	0.0206737	0.0254	6.62796e-07	0.9516	14306	0.00422354
Psoriasis	order NB1n id.3953	ebi-a-GCST90017104	rs11606187	11	A	G	0.1447	-0.154539	-0.0042	0.0326288	0.0319	3.30583e-06	0.8953	14306	0.00591144
Psoriasis	order NB1n id.3953	ebi-a-GCST90017104	rs13219468	6	G	C	0.2864	0.115344	0.0028	0.0236958	0.0248	1.40637e-06	0.9111	14306	0.00543811
Psoriasis	order NB1n id.3953	ebi-a-GCST90017104	rs13385922	2	T	C	0.3472	0.0929494	-0.0131	0.0201348	0.0235	3.96826e-06	0.578	14306	0.00391636
Psoriasis	order NB1n id.3953	ebi-a-GCST90017104	rs166849	2	A	G	0.5861	-0.0911053	0.0294	0.0202239	0.0227	7.73891e-06	0.1957	14306	0.00402703
Psoriasis	order NB1n id.3953	ebi-a-GCST90017104	rs2172426	8	T	C	0.5962	0.10212	0.004	0.0198947	0.0229	3.17424e-07	0.8608	14306	0.00502123
Psoriasis	order NB1n id.3953	ebi-a-GCST90017104	rs267959	5	G	A	0.7226	-0.0988612	-0.0155	0.0209676	0.0249	2.61993e-06	0.5334	14306	0.0039182
Psoriasis	order NB1n id.3953	ebi-a-GCST90017104	rs2930903	19	C	G	0.3625	0.0908335	0.0327	0.0209434	0.0233	6.84353e-06	0.1607	14306	0.00381338
Psoriasis	order NB1n id.3953	ebi-a-GCST90017104	rs4383094	15	C	T	0.8578	-0.149188	0.0058	0.0320662	0.0323	4.28134e-06	0.8567	14306	0.00542979
Psoriasis	order NB1n id.3953	ebi-a-GCST90017104	rs55921101	10	A	T	0.2359	-0.109245	0.0293	0.0236201	0.0263	4.32136e-06	0.2655	14306	0.0043024
Psoriasis	order NB1n id.3953	ebi-a-GCST90017104	rs60583455	7	T	C	0.3672	0.108934	-0.0246	0.021177	0.0234	2.59579e-07	0.2918	14306	0.00551475
Psoriasis	order NB1n id.3953	ebi-a-GCST90017104	rs60775321	15	T	C	0.2902	-0.0962425	0.016	0.0213842	0.0248	7.10461e-06	0.519	14306	0.0038159
Psoriasis	order NB1n id.3953	ebi-a-GCST90017104	rs72671304	14	T	C	0.07412	0.172322	0.0516	0.0370028	0.0428	3.79577e-06	0.2275	14306	0.00407569
Psoriasis	order NB1n id.3953	ebi-a-GCST90017104	rs7911787	10	G	T	0.03205	-0.223071	0.2229	0.0470232	0.0634	3.38821e-06	0.000436104	14306	0.00308743
Psoriasis	order NB1n id.3953	ebi-a-GCST90017104	rs8126061	20	T	C	0.1258	-0.159135	-0.0474	0.0351904	0.0339	7.36326e-06	0.1613	14306	0.00556997
Psoriasis	order NB1n id.3953	ebi-a-GCST90017104	rs9542068	13	T	C	0.3354	0.0990709	-0.0004	0.0218149	0.0237	6.52334e-06	0.9852	14306	0.00437568
Psoriasis	phylum Verrucomicrobia id.3982	ebi-a-GCST90017118	rs11252894	10	A	C	0.241	0.0784055	-0.0113	0.0162769	0.0263	1.10555e-06	0.6666	14306	0.00224896
Psoriasis	phylum Verrucomicrobia id.3982	ebi-a-GCST90017118	rs117107102	18	A	G	0.04761	0.204283	-0.0064	0.0427565	0.0525	2.67935e-06	0.9028	14306	0.00378449
Psoriasis	phylum Verrucomicrobia id.3982	ebi-a-GCST90017118	rs11729256	4	T	C	0.1696	0.0696984	0.0722	0.0146953	0.0297	2.23404e-06	0.0150501	14306	0.00136832
Psoriasis	phylum Verrucomicrobia id.3982	ebi-a-GCST90017118	rs12512971	4	A	C	0.07855	0.171057	-0.0061	0.0398053	0.0418	9.81386e-06	0.8833	14306	0.00423574
Psoriasis	phylum Verrucomicrobia id.3982	ebi-a-GCST90017118	rs12908520	15	G	A	0.4264	0.0594916	-0.0262	0.012823	0.0226	3.40447e-06	0.2466	14306	0.00173128
Psoriasis	phylum Verrucomicrobia id.3982	ebi-a-GCST90017118	rs2602429	16	T	C	0.7386	-0.0764148	-0.0307	0.0153487	0.0255	8.71044e-07	0.2293	14306	0.00225476
Psoriasis	phylum Verrucomicrobia id.3982	ebi-a-GCST90017118	rs3995795	10	C	T	0.4018	0.0610914	-0.0123	0.0138592	0.023	9.7221e-06	0.592899	14306	0.0017941
Psoriasis	phylum Verrucomicrobia id.3982	ebi-a-GCST90017118	rs45598138	1	C	A	0.02513	-0.143901	0.0573	0.03054	0.0715	2.19129e-06	0.4231	14306	0.0010146
Psoriasis	phylum Verrucomicrobia id.3982	ebi-a-GCST90017118	rs61779207	1	G	A	0.2236	-0.0755253	0.0122	0.0164385	0.027	5.27971e-06	0.6524	14306	0.00198049
Psoriasis	phylum Verrucomicrobia id.3982	ebi-a-GCST90017118	rs74542928	4	T	C	0.04797	0.115994	0.0186	0.0231324	0.0523	4.08376e-07	0.7217	14306	0.00122891
Psoriasis	phylum Verrucomicrobia id.3982	ebi-a-GCST90017118	rs76430504	5	T	C	0.04837	-0.11753	0.0188	0.025458	0.052	3.49559e-06	0.717599	14306	0.00127166
Psoriasis	phylum Verrucomicrobia id.3982	ebi-a-GCST90017118	rs9349825	6	A	G	0.1897	-0.0660243	0.0324	0.0143911	0.0287	6.2748e-06	0.2583	14306	0.00134014
Psoriasis	genus Eubacterium brachy group id.11296	ebi-a-GCST90016996	rs112617308	10	T	C	0.09248	-0.170873	-0.038	0.0362844	0.0387	2.38035e-06	0.3261	14306	0.00490096
Psoriasis	genus Eubacterium brachy group id.11296	ebi-a-GCST90016996	rs12151423	2	G	A	0.4814	-0.101329	-0.0065	0.0227324	0.0224	9.27043e-06	0.7718	14306	0.00512668
Psoriasis	genus Eubacterium brachy group id.11296	ebi-a-GCST90016996	rs13139592	4	T	C	0.1326	-0.145997	-0.008	0.0327192	0.0331	7.96746e-06	0.8085	14306	0.00490321
Psoriasis	genus Eubacterium brachy group id.11296	ebi-a-GCST90016996	rs1384962	14	G	A	0.6779	-0.120888	0.0412	0.0266264	0.0241	6.99294e-06	0.087279	14306	0.00638194
Psoriasis	genus Eubacterium brachy group id.11296	ebi-a-GCST90016996	rs2913110	10	T	C	0.6502	-0.105143	-0.0179	0.022942	0.0235	4.55806e-06	0.4456	14306	0.00502872
Psoriasis	genus Eubacterium brachy group id.11296	ebi-a-GCST90016996	rs4862235	4	A	G	0.5452	-0.104806	-0.0091	0.0225751	0.0225	3.73147e-06	0.6859	14306	0.00544727
Psoriasis	genus Eubacterium brachy group id.11296	ebi-a-GCST90016996	rs62348779	5	T	C	0.07766	-0.201481	0.0213	0.043286	0.0421	3.7812e-06	0.612901	14306	0.00581549
Psoriasis	genus Eubacterium brachy group id.11296	ebi-a-GCST90016996	rs6591893	11	A	G	0.6522	-0.108225	-0.0255	0.0240319	0.0236	7.34345e-06	0.2781	14306	0.00531368
Psoriasis	genus Eubacterium brachy group id.11296	ebi-a-GCST90016996	rs720439	22	G	A	0.7531	0.111927	0.0033	0.0251252	0.0261	7.0283e-06	0.8993	14306	0.00465879
Psoriasis	genus Eubacterium brachy group id.11296	ebi-a-GCST90016996	rs73199919	4	T	C	0.0493	-0.236717	0.0586	0.0531335	0.0518	8.1553e-06	0.2578	14306	0.00525266
Psoriasis	genus Eubacterium brachy group id.11296	ebi-a-GCST90016996	rs9613196	22	T	A	0.04188	-0.238718	0.0026	0.0528561	0.0564	4.98781e-06	0.9632	14306	0.00457327
Psoriasis	genus Clostridium sensustricto1 id.1873	ebi-a-GCST90016980	rs11264403	1	G	A	0.07566	-0.139061	0.0759	0.0334454	0.0424	7.7555e-06	0.0732706	14306	0.00270482
Psoriasis	genus Clostridium sensustricto1 id.1873	ebi-a-GCST90016980	rs115807074	5	A	G	0.01104	-0.22736	0.1697	0.0492575	0.1083	4.31688e-06	0.117	14306	0.00112877
Psoriasis	genus Clostridium sensustricto1 id.1873	ebi-a-GCST90016980	rs11586026	1	A	T	0.03302	0.110967	0.0327	0.0250498	0.0629	8.84993e-06	0.6025	14306	0.000786343
Psoriasis	genus Clostridium sensustricto1 id.1873	ebi-a-GCST90016980	rs116847295	12	C	T	0.1271	0.110021	0.0157	0.0246032	0.0336	4.58121e-06	0.6398	14306	0.00268591
Psoriasis	genus Clostridium sensustricto1 id.1873	ebi-a-GCST90016980	rs12341505	9	G	A	0.09347	0.0810718	0.0169	0.0180121	0.0384	4.8217e-06	0.6601	14306	0.00111384
Psoriasis	genus Clostridium sensustricto1 id.1873	ebi-a-GCST90016980	rs12490337	3	C	G	0.1982	-0.0616879	-0.0248	0.0137581	0.028	7.49463e-06	0.3755	14306	0.00120948
Psoriasis	genus Clostridium sensustricto1 id.1873	ebi-a-GCST90016980	rs2795528	10	G	A	0.05583	-0.184315	-0.0343	0.0392204	0.0489	2.72038e-06	0.4834	14306	0.00358153
Psoriasis	genus Clostridium sensustricto1 id.1873	ebi-a-GCST90016980	rs2817172	1	C	T	0.3962	0.058139	-0.0339	0.0124492	0.0229	2.76656e-06	0.1383	14306	0.00161723
Psoriasis	genus Clostridium sensustricto1 id.1873	ebi-a-GCST90016980	rs550843	6	T	C	0.2823	-0.0783246	0.0277	0.0169209	0.0251	2.05069e-06	0.2694	14306	0.00248588
Psoriasis	genus Escherichia Shigella id.3504	ebi-a-GCST90016995	rs112767262	16	T	C	0.2231	0.0732963	0.0201	0.0163589	0.027	8.20635e-06	0.4562	14306	0.00186234
Psoriasis	genus Escherichia Shigella id.3504	ebi-a-GCST90016995	rs113127095	13	A	G	0.04245	0.151009	0.0007	0.0323434	0.0564	3.3335e-06	0.9905	14306	0.00185385
Psoriasis	genus Escherichia Shigella id.3504	ebi-a-GCST90016995	rs113513883	7	A	G	0.03338	0.172283	-0.0431	0.038041	0.0633	5.27716e-06	0.4962	14306	0.00191539
Psoriasis	genus Escherichia Shigella id.3504	ebi-a-GCST90016995	rs1154904	11	G	A	0.5071	0.0613376	-0.0344	0.0130644	0.0223	3.03753e-06	0.1228	14306	0.00188077
Psoriasis	genus Escherichia Shigella id.3504	ebi-a-GCST90016995	rs11706043	3	T	A	0.2194	0.075657	0.0519	0.0164155	0.0271	5.87273e-06	0.0558702	14306	0.00196062
Psoriasis	genus Escherichia Shigella id.3504	ebi-a-GCST90016995	rs117092367	10	A	T	0.06549	0.117362	0.0206	0.0264533	0.0453	9.65028e-06	0.6501	14306	0.00168595
Psoriasis	genus Escherichia Shigella id.3504	ebi-a-GCST90016995	rs118526	5	A	C	0.6995	0.0594401	0.0375	0.013598	0.0245	7.99558e-06	0.1261	14306	0.00148532
Psoriasis	genus Escherichia Shigella id.3504	ebi-a-GCST90016995	rs2267739	7	G	C	0.1178	0.115505	0.0501	0.0237628	0.0355	1.42479e-06	0.1583	14306	0.00277296
Psoriasis	genus Escherichia Shigella id.3504	ebi-a-GCST90016995	rs2798105	1	A	G	0.09939	-0.100851	-0.0048	0.0222045	0.0375	8.24499e-06	0.8976	14306	0.00182083
Psoriasis	genus Escherichia Shigella id.3504	ebi-a-GCST90016995	rs35555519	16	C	G	0.09819	0.101976	-0.0342	0.0222883	0.0376	4.92334e-06	0.3629	14306	0.00184165
Psoriasis	genus Escherichia Shigella id.3504	ebi-a-GCST90016995	rs4731451	7	G	A	0.3161	-0.0609885	-0.0074	0.0135157	0.024	7.47309e-06	0.758501	14306	0.00160821
Psoriasis	genus Escherichia Shigella id.3504	ebi-a-GCST90016995	rs57024273	2	T	C	0.2575	0.0626172	-0.0034	0.0139919	0.0257	9.70465e-06	0.8955	14306	0.00149931
Psoriasis	genus Escherichia Shigella id.3504	ebi-a-GCST90016995	rs592299	9	T	C	0.5448	-0.0592004	-0.004	0.0129486	0.0225	4.76925e-06	0.8595	14306	0.00173828
Psoriasis	genus Escherichia Shigella id.3504	ebi-a-GCST90016995	rs73208162	21	A	G	0.03245	-0.119296	0.0709	0.024839	0.0629	2.19392e-06	0.2599	14306	0.000893655
Psoriasis	genus Escherichia Shigella id.3504	ebi-a-GCST90016995	rs7502686	17	G	C	0.06102	-0.136384	-0.0358	0.0302576	0.0467	5.90391e-06	0.4433	14306	0.0021315
Psoriasis	genus Defluviitaleaceae UCG011 id.11287	ebi-a-GCST90016986	rs112893842	9	T	C	0.08977	0.11381	-0.0287	0.0232806	0.0392	1.44534e-06	0.4637	14306	0.00211677
Psoriasis	genus Defluviitaleaceae UCG011 id.11287	ebi-a-GCST90016986	rs1582238	1	C	T	0.6407	-0.0805036	0.001	0.0167257	0.0234	1.56776e-06	0.9642	14306	0.00298382
Psoriasis	genus Defluviitaleaceae UCG011 id.11287	ebi-a-GCST90016986	rs28696126	7	T	A	0.8718	0.106503	-0.0398	0.0238473	0.0336	6.62811e-06	0.2358	14306	0.00253547
Psoriasis	genus Defluviitaleaceae UCG011 id.11287	ebi-a-GCST90016986	rs2892880	4	G	A	0.2489	0.0817755	0.0069	0.0181686	0.0258	6.82889e-06	0.7897	14306	0.00250034
Psoriasis	genus Defluviitaleaceae UCG011 id.11287	ebi-a-GCST90016986	rs4344384	10	T	G	0.504	-0.0715978	0.0127	0.0156309	0.0224	4.83237e-06	0.5697	14306	0.00256296
Psoriasis	genus Defluviitaleaceae UCG011 id.11287	ebi-a-GCST90016986	rs4677103	3	A	G	0.1814	0.0977912	0.0419	0.0197263	0.0295	9.59555e-07	0.1558	14306	0.00284013
Psoriasis	genus Defluviitaleaceae UCG011 id.11287	ebi-a-GCST90016986	rs55658617	21	T	C	0.03511	0.174369	0.0202	0.0362226	0.0608	2.15293e-06	0.739399	14306	0.00206005
Psoriasis	genus Defluviitaleaceae UCG011 id.11287	ebi-a-GCST90016986	rs72731813	4	C	T	0.04868	-0.147383	0.0706	0.0293796	0.0521	4.33112e-07	0.1753	14306	0.00201188
Psoriasis	genus Defluviitaleaceae UCG011 id.11287	ebi-a-GCST90016986	rs9608282	22	T	G	0.03371	0.142939	-0.0194	0.0299793	0.0626	2.52046e-06	0.7567	14306	0.00133106
Psoriasis	genus Defluviitaleaceae UCG011 id.11287	ebi-a-GCST90016986	rs9725395	1	A	G	0.1148	-0.13834	-0.0084	0.029554	0.0353	3.51925e-06	0.8123	14306	0.00388963
Psoriasis	family Defluviitaleaceae id.1924	ebi-a-GCST90016934	rs112893842	9	T	C	0.08977	0.110761	-0.0287	0.0232545	0.0392	2.7503e-06	0.4637	14306	0.00200487
Psoriasis	family Defluviitaleaceae id.1924	ebi-a-GCST90016934	rs1582238	1	C	T	0.6407	-0.0801923	0.001	0.0167061	0.0234	1.692e-06	0.9642	14306	0.00296079
Psoriasis	family Defluviitaleaceae id.1924	ebi-a-GCST90016934	rs17051335	4	C	T	0.1023	-0.134314	0.0325	0.0292201	0.0369	4.58121e-06	0.3781	14306	0.00331344
Psoriasis	family Defluviitaleaceae id.1924	ebi-a-GCST90016934	rs1908593	18	T	C	0.5593	0.070223	-0.002	0.0156601	0.0228	7.85905e-06	0.9288	14306	0.00243095
Psoriasis	family Defluviitaleaceae id.1924	ebi-a-GCST90016934	rs28696126	7	T	A	0.8718	0.107106	-0.0398	0.0238173	0.0336	5.56327e-06	0.2358	14306	0.00256426
Psoriasis	family Defluviitaleaceae id.1924	ebi-a-GCST90016934	rs4344384	10	T	G	0.504	-0.0708803	0.0127	0.0156121	0.0224	5.86017e-06	0.5697	14306	0.00251185
[truncated: 13,097 more rows]

## Sheet: Table S4
Table S4 Full result of MR estimates for the association between gut microbiota and inflammatory dermatoses with IVs at a significance level of p < 5 × 10−8.
outcome	exposure	id.exposure	method	nsnp	b	se	pval	OR	or_lci95	or_uci95	qval
psoriasis	family Bifidobacteriaceae id.433	ebi-a-GCST90016929	Maximum likelihood	2	-0.276347	0.948176	0.770706	0.75855	0.118272	4.86505	1
psoriasis	family Bifidobacteriaceae id.433	ebi-a-GCST90016929	Inverse variance weighted	2	-0.276263	0.947736	0.77067	0.758613	0.118384	4.86127	1
psoriasis	genus Bifidobacterium id.436	ebi-a-GCST90016970	Maximum likelihood	2	-0.271183	0.928704	0.770286	0.762477	0.123509	4.70712	1
psoriasis	genus Bifidobacterium id.436	ebi-a-GCST90016970	Inverse variance weighted	2	-0.271107	0.928288	0.770248	0.762535	0.123619	4.70364	1
psoriasis	order Bifidobacteriales id.432	ebi-a-GCST90017093	Maximum likelihood	2	-0.276347	0.948176	0.770706	0.75855	0.118272	4.86505	1
psoriasis	order Bifidobacteriales id.432	ebi-a-GCST90017093	Inverse variance weighted	2	-0.276263	0.947736	0.77067	0.758613	0.118384	4.86127	1
rosacea	family Bifidobacteriaceae id.433	ebi-a-GCST90016929	Maximum likelihood	2	-0.428568	0.319665	0.180025	0.651442	0.348154	1.21893	0.483025
rosacea	family Bifidobacteriaceae id.433	ebi-a-GCST90016929	Inverse variance weighted	2	-0.42715	0.316855	0.177629	0.652366	0.350573	1.21396	0.467329
rosacea	genus Bifidobacterium id.436	ebi-a-GCST90016970	Maximum likelihood	2	-0.420302	0.313024	0.179365	0.656849	0.355643	1.21316	0.469566
rosacea	genus Bifidobacterium id.436	ebi-a-GCST90016970	Inverse variance weighted	2	-0.418984	0.310359	0.177017	0.657715	0.357977	1.20843	0.473702
rosacea	order Bifidobacteriales id.432	ebi-a-GCST90017093	Maximum likelihood	2	-0.428568	0.319665	0.180025	0.651442	0.348154	1.21893	0.483303
rosacea	order Bifidobacteriales id.432	ebi-a-GCST90017093	Inverse variance weighted	2	-0.42715	0.316855	0.177629	0.652366	0.350573	1.21396	0.457763
atopic dermatitis	family Bifidobacteriaceae id.433	ebi-a-GCST90016929	Maximum likelihood	2	-0.279049	0.142603	0.050368	0.756503	0.572038	1.00045	0.0743798
atopic dermatitis	family Bifidobacteriaceae id.433	ebi-a-GCST90016929	Inverse variance weighted	2	-0.273719	0.207251	0.186597	0.760546	0.506652	1.14167	0.229403
atopic dermatitis	genus Bifidobacterium id.436	ebi-a-GCST90016970	Maximum likelihood	2	-0.272606	0.139548	0.050762	0.761393	0.579193	1.00091	0.0754806
atopic dermatitis	genus Bifidobacterium id.436	ebi-a-GCST90016970	Inverse variance weighted	2	-0.267542	0.203736	0.189123	0.765258	0.513315	1.14086	0.233232
atopic dermatitis	order Bifidobacteriales id.432	ebi-a-GCST90017093	Maximum likelihood	2	-0.279049	0.142603	0.050368	0.756503	0.572038	1.00045	0.0743798
atopic dermatitis	order Bifidobacteriales id.432	ebi-a-GCST90017093	Inverse variance weighted	2	-0.273719	0.207251	0.186597	0.760546	0.506652	1.14167	0.229403
vitiligo	family Bifidobacteriaceae id.433	ebi-a-GCST90016929	Maximum likelihood	2	-0.276347	0.948176	0.770706	0.75855	0.118272	4.86505	1
vitiligo	family Bifidobacteriaceae id.433	ebi-a-GCST90016929	Inverse variance weighted	2	-0.276263	0.947736	0.77067	0.758613	0.118384	4.86127	1
vitiligo	genus Bifidobacterium id.436	ebi-a-GCST90016970	Maximum likelihood	2	-0.271183	0.928704	0.770286	0.762477	0.123509	4.70712	1
vitiligo	genus Bifidobacterium id.436	ebi-a-GCST90016970	Inverse variance weighted	2	-0.271107	0.928288	0.770248	0.762535	0.123619	4.70364	1
vitiligo	order Bifidobacteriales id.432	ebi-a-GCST90017093	Maximum likelihood	2	-0.276347	0.948176	0.770706	0.75855	0.118272	4.86505	1
vitiligo	order Bifidobacteriales id.432	ebi-a-GCST90017093	Inverse variance weighted	2	-0.276263	0.947736	0.77067	0.758613	0.118384	4.86127	1
acne	family Bifidobacteriaceae id.433	ebi-a-GCST90016929	Maximum likelihood	2	-0.909178	0.318699	0.00433389	0.402855	0.215708	0.75237	0.0124334
acne	family Bifidobacteriaceae id.433	ebi-a-GCST90016929	Inverse variance weighted	2	-0.907865	0.307365	0.00313989	0.403385	0.220844	0.736807	0.011314
acne	genus Bifidobacterium id.436	ebi-a-GCST90016970	Maximum likelihood	2	-0.890881	0.31182	0.00427625	0.410294	0.222674	0.756001	0.0123543
acne	genus Bifidobacterium id.436	ebi-a-GCST90016970	Inverse variance weighted	2	-0.889698	0.301061	0.0031246	0.41078	0.227688	0.741101	0.0112531
acne	order Bifidobacteriales id.432	ebi-a-GCST90017093	Maximum likelihood	2	-0.909178	0.318699	0.00433389	0.402855	0.215708	0.75237	0.0132894
acne	order Bifidobacteriales id.432	ebi-a-GCST90017093	Inverse variance weighted	2	-0.907865	0.307365	0.00313989	0.403385	0.220844	0.736807	0.015314
eczema	family Bifidobacteriaceae id.433	ebi-a-GCST90016929	Maximum likelihood	2	-0.0244104	0.165621	0.882826	0.975885	0.705373	1.35014	1
eczema	family Bifidobacteriaceae id.433	ebi-a-GCST90016929	Inverse variance weighted	2	-0.0243633	0.165439	0.882923	0.975931	0.705659	1.34972	1
eczema	genus Bifidobacterium id.436	ebi-a-GCST90016970	Maximum likelihood	2	-0.0241359	0.162271	0.88176	0.976153	0.710215	1.34167	1
eczema	genus Bifidobacterium id.436	ebi-a-GCST90016970	Inverse variance weighted	2	-0.0240889	0.162099	0.881865	0.976199	0.710488	1.34128	1
eczema	order Bifidobacteriales id.432	ebi-a-GCST90017093	Maximum likelihood	2	-0.0244104	0.165621	0.882826	0.975885	0.705373	1.35014	1
eczema	order Bifidobacteriales id.432	ebi-a-GCST90017093	Inverse variance weighted	2	-0.0243633	0.165439	0.882923	0.975931	0.705659	1.34972	1

## Sheet: Table S5
Table S5 Full result of MR estimates for the association between gut microbiota and inflammatory dermatoses
outcome	exposure	id.exposure	method	nsnp	R2	F2	power	b	se	pval	OR	or_lci95	or_uci95	qval
psoriasis	class Actinobacteria id.419	ebi-a-GCST90016908	Inverse variance weighted	15	0.0301568	29.6227	0.302212	-0.0183247	0.118612	0.877221	0.981842	0.778175	1.23881	0.801209
psoriasis	class Actinobacteria id.419	ebi-a-GCST90016908	Maximum likelihood	15	0.0301568	29.6227	0.396427	-0.0186041	0.100779	0.85354	0.981568	0.80563	1.19593	0.796815
psoriasis	class Actinobacteria id.419	ebi-a-GCST90016908	MR Egger	15	0.0301568	29.6227	0.0743007	-0.0641252	0.356106	0.859872	0.937888	0.466689	1.88484	0.798009
psoriasis	class Actinobacteria id.419	ebi-a-GCST90016908	Weighted median	15	0.0301568	29.6227	0.17971	-0.199558	0.137165	0.145704	0.819093	0.626002	1.07174	0.496492
psoriasis	class Actinobacteria id.419	ebi-a-GCST90016908	Weighted mode	15	0.0301568	29.6227	0.11765	-0.235929	0.181492	0.214617	0.789837	0.553412	1.12727	0.496492
psoriasis	class Alphaproteobacteria id.2379	ebi-a-GCST90016909	Inverse variance weighted	7	0.0248251	51.9978	0.348619	0.167304	0.119017	0.15981	1.18211	0.936159	1.49269	0.271698
psoriasis	class Alphaproteobacteria id.2379	ebi-a-GCST90016909	Maximum likelihood	7	0.0248251	51.9978	0.340043	0.170562	0.121196	0.159331	1.18597	0.935212	1.50397	0.271698
psoriasis	class Alphaproteobacteria id.2379	ebi-a-GCST90016909	MR Egger	7	0.0248251	51.9978	0.0575395	-0.322415	0.445927	0.502062	0.724398	0.302271	1.73603	0.51624
psoriasis	class Alphaproteobacteria id.2379	ebi-a-GCST90016909	Weighted median	7	0.0248251	51.9978	0.235237	0.159034	0.149772	0.288308	1.17238	0.874136	1.57238	0.379961
psoriasis	class Alphaproteobacteria id.2379	ebi-a-GCST90016909	Weighted mode	7	0.0248251	51.9978	0.130938	0.0463248	0.200149	0.824655	1.04741	0.707536	1.55056	0.636736
psoriasis	class Bacilli id.1673	ebi-a-GCST90016910	Inverse variance weighted	18	0.0323588	26.5428	0.306234	-0.090721	0.113363	0.423553	0.913272	0.731315	1.1405	0.550342
psoriasis	class Bacilli id.1673	ebi-a-GCST90016910	Maximum likelihood	18	0.0323588	26.5428	0.354842	-0.088212	0.10405	0.39656	0.915567	0.746656	1.12269	0.550342
psoriasis	class Bacilli id.1673	ebi-a-GCST90016910	MR Egger	18	0.0323588	26.5428	0.124202	0.290888	0.304356	0.353418	1.33761	0.736644	2.42887	0.550342
psoriasis	class Bacilli id.1673	ebi-a-GCST90016910	Weighted median	18	0.0323588	26.5428	0.250822	0.0296581	0.144323	0.837183	1.0301	0.776301	1.36688	0.70753
psoriasis	class Bacilli id.1673	ebi-a-GCST90016910	Weighted mode	18	0.0323588	26.5428	0.147802	0.103369	0.220614	0.645343	1.1089	0.719618	1.70877	0.650936
psoriasis	class Bacteroidia id.912	ebi-a-GCST90016911	Inverse variance weighted	14	0.0227838	23.7996	0.193359	-0.108937	0.12439	0.381155	0.896787	0.702759	1.14438	1
psoriasis	class Bacteroidia id.912	ebi-a-GCST90016911	Maximum likelihood	14	0.0227838	23.7996	0.21942	-0.106055	0.115003	0.356427	0.899375	0.717875	1.12676	1
psoriasis	class Bacteroidia id.912	ebi-a-GCST90016911	MR Egger	14	0.0227838	23.7996	0.0832551	-0.0684982	0.264069	0.799727	0.933795	0.556508	1.56686	1
psoriasis	class Bacteroidia id.912	ebi-a-GCST90016911	Weighted median	14	0.0227838	23.7996	0.158871	-0.049065	0.150943	0.745138	0.952119	0.708282	1.2799	1
psoriasis	class Bacteroidia id.912	ebi-a-GCST90016911	Weighted mode	14	0.0227838	23.7996	0.135411	-0.0137463	0.175921	0.938907	0.986348	0.698688	1.39244	1
psoriasis	class Betaproteobacteria id.2867	ebi-a-GCST90016912	Inverse variance weighted	11	0.0196422	26.0356	0.199965	0.0232086	0.128995	0.857216	1.02348	0.794834	1.3179	1
psoriasis	class Betaproteobacteria id.2867	ebi-a-GCST90016912	Maximum likelihood	11	0.0196422	26.0356	0.194473	0.0245825	0.131537	0.85175	1.02489	0.791972	1.3263	1
psoriasis	class Betaproteobacteria id.2867	ebi-a-GCST90016912	MR Egger	11	0.0196422	26.0356	0.0856243	0.527843	0.430357	0.251122	1.69527	0.72931	3.94064	1
psoriasis	class Betaproteobacteria id.2867	ebi-a-GCST90016912	Weighted median	11	0.0196422	26.0356	0.14814	0.138259	0.17779	0.436771	1.14827	0.810415	1.62698	1
psoriasis	class Betaproteobacteria id.2867	ebi-a-GCST90016912	Weighted mode	11	0.0196422	26.0356	0.0970993	0.175301	0.263794	0.521375	1.19161	0.710536	1.99838	1
psoriasis	class Clostridia id.1859	ebi-a-GCST90016913	Inverse variance weighted	12	0.0228853	27.8968	0.261522	0.041123	0.119761	0.731315	1.04198	0.823981	1.31765	1
psoriasis	class Clostridia id.1859	ebi-a-GCST90016913	Maximum likelihood	12	0.0228853	27.8968	0.256508	0.0441157	0.121548	0.716644	1.0451	0.82356	1.32624	1
psoriasis	class Clostridia id.1859	ebi-a-GCST90016913	MR Egger	12	0.0228853	27.8968	0.0993256	0.328605	0.324467	0.335055	1.38903	0.735393	2.62363	1
psoriasis	class Clostridia id.1859	ebi-a-GCST90016913	Weighted median	12	0.0228853	27.8968	0.150029	-0.0393057	0.159171	0.804955	0.961457	0.703785	1.31347	1
psoriasis	class Clostridia id.1859	ebi-a-GCST90016913	Weighted mode	12	0.0228853	27.8968	0.0940351	-0.0259916	0.240597	0.915918	0.974343	0.608011	1.56139	1
psoriasis	class Coriobacteriia id.809	ebi-a-GCST90016914	Inverse variance weighted	13	0.0235573	26.5234	0.198451	-0.116259	0.12344	0.346282	0.890244	0.698932	1.13392	0.148176
psoriasis	class Coriobacteriia id.809	ebi-a-GCST90016914	Maximum likelihood	13	0.0235573	26.5234	0.19648	-0.115607	0.124327	0.352442	0.890826	0.698174	1.13664	0.148176
psoriasis	class Coriobacteriia id.809	ebi-a-GCST90016914	MR Egger	13	0.0235573	26.5234	0.0538988	-0.46388	0.523803	0.394781	0.628839	0.225253	1.75553	0.163073
psoriasis	class Coriobacteriia id.809	ebi-a-GCST90016914	Weighted median	13	0.0235573	26.5234	0.121477	-0.198503	0.162154	0.220891	0.819958	0.59671	1.12673	0.148176
psoriasis	class Coriobacteriia id.809	ebi-a-GCST90016914	Weighted mode	13	0.0235573	26.5234	0.0741587	-0.283472	0.253498	0.28535	0.753164	0.458255	1.23786	0.148176
psoriasis	class Deltaproteobacteria id.3087	ebi-a-GCST90016915	Inverse variance weighted	13	0.0227622	25.6073	0.268624	0.0965479	0.124204	0.436961	1.10136	0.863388	1.40493	0.217916
psoriasis	class Deltaproteobacteria id.3087	ebi-a-GCST90016915	Maximum likelihood	13	0.0227622	25.6073	0.325113	0.102813	0.11143	0.356181	1.10828	0.89084	1.3788	0.217916
psoriasis	class Deltaproteobacteria id.3087	ebi-a-GCST90016915	MR Egger	13	0.0227622	25.6073	0.114467	0.454503	0.322044	0.185807	1.57539	0.838029	2.96154	0.217916
psoriasis	class Deltaproteobacteria id.3087	ebi-a-GCST90016915	Weighted median	13	0.0227622	25.6073	0.137154	-0.110077	0.15813	0.486356	0.895765	0.65704	1.22123	0.236719
psoriasis	class Deltaproteobacteria id.3087	ebi-a-GCST90016915	Weighted mode	13	0.0227622	25.6073	0.064853	-0.282558	0.317274	0.390661	0.753853	0.404779	1.40396	0.217916
psoriasis	class Erysipelotrichia id.2147	ebi-a-GCST90016916	Inverse variance weighted	13	0.0152263	16.9983	0.12137	-0.212666	0.128687	0.0984175	0.808426	0.628202	1.04035	0.258847
psoriasis	class Erysipelotrichia id.2147	ebi-a-GCST90016916	Maximum likelihood	13	0.0152263	16.9983	0.119141	-0.213992	0.130516	0.101092	0.807355	0.625125	1.04271	0.258847
psoriasis	class Erysipelotrichia id.2147	ebi-a-GCST90016916	MR Egger	13	0.0152263	16.9983	0.052973	-0.319149	0.557196	0.578315	0.726767	0.243838	2.16616	0.666438
psoriasis	class Erysipelotrichia id.2147	ebi-a-GCST90016916	Weighted median	13	0.0152263	16.9983	0.097597	-0.139861	0.168636	0.406899	0.869479	0.62476	1.21006	0.584328
psoriasis	class Erysipelotrichia id.2147	ebi-a-GCST90016916	Weighted mode	13	0.0152263	16.9983	0.0709086	-0.00849775	0.288194	0.976962	0.991538	0.563629	1.74432	0.771438
psoriasis	class Gammaproteobacteria id.3303	ebi-a-GCST90016917	Inverse variance weighted	6	0.0101969	24.5512	0.109186	0.231696	0.180006	0.198039	1.26074	0.885932	1.79411	0.0648655
psoriasis	class Gammaproteobacteria id.3303	ebi-a-GCST90016917	Maximum likelihood	6	0.0101969	24.5512	0.110185	0.240545	0.180132	0.181751	1.27194	0.893586	1.8105	0.0648655
psoriasis	class Gammaproteobacteria id.3303	ebi-a-GCST90016917	MR Egger	6	0.0101969	24.5512	0.0687708	0.765016	0.539256	0.228995	2.14903	0.746824	6.18395	0.074252
psoriasis	class Gammaproteobacteria id.3303	ebi-a-GCST90016917	Weighted median	6	0.0101969	24.5512	0.103614	0.451675	0.23537	0.0549841	1.57094	0.990397	2.49179	0.0648655
psoriasis	class Gammaproteobacteria id.3303	ebi-a-GCST90016917	Weighted mode	6	0.0101969	24.5512	0.0807336	0.488729	0.320776	0.188116	1.63024	0.869365	3.05705	0.0648655
psoriasis	class Lentisphaeria id.2250	ebi-a-GCST90016918	Inverse variance weighted	8	0.0458475	85.8722	0.79419	0.0568679	0.0819782	0.487873	1.05852	0.901397	1.24302	0.761872
psoriasis	class Lentisphaeria id.2250	ebi-a-GCST90016918	Maximum likelihood	8	0.0458475	85.8722	0.785536	0.0582178	0.0829744	0.482907	1.05995	0.900854	1.24713	0.761872
psoriasis	class Lentisphaeria id.2250	ebi-a-GCST90016918	MR Egger	8	0.0458475	85.8722	0.146411	0.198784	0.290833	0.519799	1.21992	0.689873	2.15721	0.761872
psoriasis	class Lentisphaeria id.2250	ebi-a-GCST90016918	Weighted median	8	0.0458475	85.8722	0.526059	0.0138696	0.107537	0.897377	1.01397	0.821271	1.25187	0.846707
psoriasis	class Lentisphaeria id.2250	ebi-a-GCST90016918	Weighted mode	8	0.0458475	85.8722	0.254327	-0.0341304	0.15972	0.836881	0.966446	0.706677	1.3217	0.837427
psoriasis	class Melainabacteria id.1589	ebi-a-GCST90016919	Inverse variance weighted	10	0.0480122	72.0949	0.758104	-0.00218103	0.0826122	0.978938	0.997821	0.848656	1.1732	1
psoriasis	class Melainabacteria id.1589	ebi-a-GCST90016919	Maximum likelihood	10	0.0480122	72.0949	0.740291	-0.00213018	0.0843743	0.979858	0.997872	0.845773	1.17732	1
psoriasis	class Melainabacteria id.1589	ebi-a-GCST90016919	MR Egger	10	0.0480122	72.0949	0.104517	-0.250458	0.250714	0.34706	0.778445	0.476228	1.27245	1
psoriasis	class Melainabacteria id.1589	ebi-a-GCST90016919	Weighted median	10	0.0480122	72.0949	0.491938	-0.000941256	0.113171	0.993364	0.999059	0.80031	1.24717	1
psoriasis	class Melainabacteria id.1589	ebi-a-GCST90016919	Weighted mode	10	0.0480122	72.0949	0.154446	-0.0460966	0.22408	0.841592	0.95495	0.615516	1.48157	1
psoriasis	class Methanobacteria id.119	ebi-a-GCST90016920	Inverse variance weighted	10	0.0653232	99.9057	0.978381	0.0393744	0.0673369	0.558725	1.04016	0.911553	1.18691	0.352205
psoriasis	class Methanobacteria id.119	ebi-a-GCST90016920	Maximum likelihood	10	0.0653232	99.9057	0.976987	0.0398211	0.0678067	0.55702	1.04062	0.911121	1.18854	0.352205
psoriasis	class Methanobacteria id.119	ebi-a-GCST90016920	MR Egger	10	0.0653232	99.9057	0.161321	0.0419549	0.276675	0.883225	1.04285	0.606332	1.79362	0.462213
psoriasis	class Methanobacteria id.119	ebi-a-GCST90016920	Weighted median	10	0.0653232	99.9057	0.895601	0.0537499	0.0843021	0.523743	1.05522	0.894507	1.24481	0.352205
psoriasis	class Methanobacteria id.119	ebi-a-GCST90016920	Weighted mode	10	0.0653232	99.9057	0.664951	0.0848959	0.116966	0.486395	1.0886	0.865578	1.36909	0.352205
psoriasis	class Mollicutes id.3920	ebi-a-GCST90016921	Inverse variance weighted	12	0.0243757	29.7589	0.300594	0.0900604	0.119297	0.450295	1.09424	0.866093	1.38249	0.215999
psoriasis	class Mollicutes id.3920	ebi-a-GCST90016921	Maximum likelihood	12	0.0243757	29.7589	0.380026	0.0956132	0.104261	0.359115	1.10033	0.896964	1.34981	0.215999
psoriasis	class Mollicutes id.3920	ebi-a-GCST90016921	MR Egger	12	0.0243757	29.7589	0.0899852	0.426987	0.409491	0.321626	1.53263	0.686867	3.41982	0.215999
psoriasis	class Mollicutes id.3920	ebi-a-GCST90016921	Weighted median	12	0.0243757	29.7589	0.249699	0.163645	0.143701	0.25479	1.1778	0.888689	1.56096	0.215999
psoriasis	class Mollicutes id.3920	ebi-a-GCST90016921	Weighted mode	12	0.0243757	29.7589	0.147012	0.149609	0.201388	0.473117	1.16138	0.782617	1.72345	0.224489
psoriasis	class Negativicutes id.2164	ebi-a-GCST90016922	Inverse variance weighted	12	0.0164024	19.8624	0.220593	0.217584	0.134525	0.105786	1.24307	0.954961	1.6181	0.165388
psoriasis	class Negativicutes id.2164	ebi-a-GCST90016922	Maximum likelihood	12	0.0164024	19.8624	0.228161	0.223735	0.132519	0.0913492	1.25074	0.964638	1.6217	0.165388
psoriasis	class Negativicutes id.2164	ebi-a-GCST90016922	MR Egger	12	0.0164024	19.8624	0.0636461	0.266805	0.486574	0.595491	1.30579	0.503144	3.38885	0.498505
psoriasis	class Negativicutes id.2164	ebi-a-GCST90016922	Weighted median	12	0.0164024	19.8624	0.122729	0.102947	0.181441	0.570453	1.10843	0.776718	1.58181	0.489164
psoriasis	class Negativicutes id.2164	ebi-a-GCST90016922	Weighted mode	12	0.0164024	19.8624	0.0812742	0.117808	0.278265	0.680188	1.12503	0.652078	1.94101	0.531708
psoriasis	class Verrucomicrobiae id.4029	ebi-a-GCST90016923	Inverse variance weighted	11	0.0236237	31.4407	0.323756	0.0657158	0.109645	0.54894	1.06792	0.861406	1.32395	1
psoriasis	class Verrucomicrobiae id.4029	ebi-a-GCST90016923	Maximum likelihood	11	0.0236237	31.4407	0.325739	0.0680948	0.109506	0.53405	1.07047	0.863694	1.32674	1
psoriasis	class Verrucomicrobiae id.4029	ebi-a-GCST90016923	MR Egger	11	0.0236237	31.4407	0.0706435	0.0627968	0.387883	0.874964	1.06481	0.497851	2.27743	1
psoriasis	class Verrucomicrobiae id.4029	ebi-a-GCST90016923	Weighted median	11	0.0236237	31.4407	0.186818	0.0102373	0.14596	0.944084	1.01029	0.758932	1.3449	1
psoriasis	class Verrucomicrobiae id.4029	ebi-a-GCST90016923	Weighted mode	11	0.0236237	31.4407	0.123166	0.0334098	0.20245	0.872211	1.03397	0.695313	1.53758	1
psoriasis	family Acidaminococcaceae id.2166	ebi-a-GCST90016924	Inverse variance weighted	7	0.0179895	37.4181	0.100266	-0.152694	0.176175	0.386095	0.858392	0.607747	1.21241	0.468507
psoriasis	family Acidaminococcaceae id.2166	ebi-a-GCST90016924	Maximum likelihood	7	0.0179895	37.4181	0.143475	-0.165835	0.12855	0.197038	0.847186	0.658499	1.08994	0.342555
psoriasis	family Acidaminococcaceae id.2166	ebi-a-GCST90016924	MR Egger	7	0.0179895	37.4181	0.0515534	-0.976069	0.434193	0.0744629	0.376789	0.160881	0.882453	0.258911
psoriasis	family Acidaminococcaceae id.2166	ebi-a-GCST90016924	Weighted median	7	0.0179895	37.4181	0.106955	-0.0416904	0.185205	0.821899	0.959167	0.667182	1.37894	0.652352
psoriasis	family Acidaminococcaceae id.2166	ebi-a-GCST90016924	Weighted mode	7	0.0179895	37.4181	0.0732176	0.0933975	0.329347	0.78626	1.0979	0.575727	2.09367	0.642231
psoriasis	family Actinomycetaceae id.421	ebi-a-GCST90016925	Inverse variance weighted	5	0.016455	47.8488	0.25266	0.218808	0.124005	0.0776456	1.24459	0.97605	1.58702	0.22986
psoriasis	family Actinomycetaceae id.421	ebi-a-GCST90016925	Maximum likelihood	5	0.016455	47.8488	0.245486	0.22264	0.126702	0.0788844	1.24937	0.974632	1.60155	0.22986
psoriasis	family Actinomycetaceae id.421	ebi-a-GCST90016925	MR Egger	5	0.016455	47.8488	0.0764435	0.105704	0.299075	0.74714	1.11149	0.618484	1.99749	0.738689
psoriasis	family Actinomycetaceae id.421	ebi-a-GCST90016925	Weighted median	5	0.016455	47.8488	0.170432	0.267848	0.167792	0.11042	1.30715	0.940801	1.81615	0.294672
psoriasis	family Actinomycetaceae id.421	ebi-a-GCST90016925	Weighted mode	5	0.016455	47.8488	0.154497	0.309665	0.187417	0.173821	1.36297	0.94396	1.96797	0.396742
psoriasis	family Alcaligenaceae id.2875	ebi-a-GCST90016926	Inverse variance weighted	11	0.0206287	27.3706	0.223559	0.112975	0.134658	0.401485	1.1196	0.859886	1.45777	0.325665
psoriasis	family Alcaligenaceae id.2875	ebi-a-GCST90016926	Maximum likelihood	11	0.0206287	27.3706	0.220059	0.11601	0.136417	0.395102	1.12301	0.859531	1.46725	0.325665
psoriasis	family Alcaligenaceae id.2875	ebi-a-GCST90016926	MR Egger	11	0.0206287	27.3706	0.0647636	0.430976	0.61838	0.503441	1.53876	0.457925	5.17066	0.325665
psoriasis	family Alcaligenaceae id.2875	ebi-a-GCST90016926	Weighted median	11	0.0206287	27.3706	0.15814	0.118507	0.170409	0.486788	1.12581	0.806142	1.57225	0.325665
psoriasis	family Alcaligenaceae id.2875	ebi-a-GCST90016926	Weighted mode	11	0.0206287	27.3706	0.0945506	0.150177	0.2709	0.591511	1.16204	0.683324	1.97613	0.362011
psoriasis	family Bacteroidaceae id.917	ebi-a-GCST90016927	Inverse variance weighted	9	0.0158308	25.5509	0.173492	0.140873	0.143213	0.325282	1.15128	0.869511	1.52435	0.378576
psoriasis	family Bacteroidaceae id.917	ebi-a-GCST90016927	Maximum likelihood	9	0.0158308	25.5509	0.171736	0.145402	0.144865	0.31552	1.1565	0.870634	1.53624	0.378576
psoriasis	family Bacteroidaceae id.917	ebi-a-GCST90016927	MR Egger	9	0.0158308	25.5509	0.0560831	0.305263	0.74234	0.693211	1.35698	0.316724	5.81389	0.564893
psoriasis	family Bacteroidaceae id.917	ebi-a-GCST90016927	Weighted median	9	0.0158308	25.5509	0.13337	0.22223	0.187952	0.237055	1.24886	0.864023	1.8051	0.378576
psoriasis	family Bacteroidaceae id.917	ebi-a-GCST90016927	Weighted mode	9	0.0158308	25.5509	0.0931998	0.269224	0.27143	0.350308	1.30895	0.768912	2.22828	0.396163
psoriasis	family Bacteroidales S24 7group id.11173	ebi-a-GCST90016928	Inverse variance weighted	8	0.0290357	53.4421	0.39522	-0.0066667	0.100272	0.946991	0.993355	0.816115	1.20909	1
psoriasis	family Bacteroidales S24 7group id.11173	ebi-a-GCST90016928	Maximum likelihood	8	0.0290357	53.4421	0.388665	-0.00678198	0.101275	0.946609	0.993241	0.814418	1.21133	1
psoriasis	family Bacteroidales S24 7group id.11173	ebi-a-GCST90016928	MR Egger	8	0.0290357	53.4421	0.0610071	-0.315405	0.402347	0.462905	0.729493	0.331541	1.60511	1
psoriasis	family Bacteroidales S24 7group id.11173	ebi-a-GCST90016928	Weighted median	8	0.0290357	53.4421	0.245383	-0.0214427	0.131694	0.870659	0.978786	0.756114	1.26703	1
psoriasis	family Bacteroidales S24 7group id.11173	ebi-a-GCST90016928	Weighted mode	8	0.0290357	53.4421	0.159666	0.168798	0.211066	0.450143	1.18388	0.78279	1.79049	1
psoriasis	family Bifidobacteriaceae id.433	ebi-a-GCST90016929	Inverse variance weighted	12	0.0323586	39.8306	0.319382	-0.151446	0.104027	0.14544	0.859464	0.700935	1.05385	0.0597515
psoriasis	family Bifidobacteriaceae id.433	ebi-a-GCST90016929	Maximum likelihood	12	0.0323586	39.8306	0.311293	-0.150919	0.105695	0.153328	0.859917	0.699016	1.05785	0.0597515
psoriasis	family Bifidobacteriaceae id.433	ebi-a-GCST90016929	MR Egger	12	0.0323586	39.8306	0.078122	-0.0664806	0.342426	0.849949	0.935681	0.478243	1.83066	0.252843
psoriasis	family Bifidobacteriaceae id.433	ebi-a-GCST90016929	Weighted median	12	0.0323586	39.8306	0.16375	-0.236173	0.145985	0.105708	0.789644	0.593152	1.05123	0.0597515
psoriasis	family Bifidobacteriaceae id.433	ebi-a-GCST90016929	Weighted mode	12	0.0323586	39.8306	0.124269	-0.263585	0.174738	0.159609	0.768292	0.54549	1.0821	0.0597515
psoriasis	family Clostridiaceae1 id.1869	ebi-a-GCST90016931	Inverse variance weighted	10	0.0178325	25.9544	0.126176	-0.0556739	0.157826	0.724272	0.945848	0.694188	1.28874	1
psoriasis	family Clostridiaceae1 id.1869	ebi-a-GCST90016931	Maximum likelihood	10	0.0178325	25.9544	0.166586	-0.0605411	0.127753	0.635578	0.941255	0.732759	1.20907	1
psoriasis	family Clostridiaceae1 id.1869	ebi-a-GCST90016931	MR Egger	10	0.0178325	25.9544	0.0597044	0.055726	0.486559	0.911639	1.05731	0.407413	2.7439	1
psoriasis	family Clostridiaceae1 id.1869	ebi-a-GCST90016931	Weighted median	10	0.0178325	25.9544	0.110093	-0.0276456	0.182176	0.879382	0.972733	0.680648	1.39016	1
psoriasis	family Clostridiaceae1 id.1869	ebi-a-GCST90016931	Weighted mode	10	0.0178325	25.9544	0.0907035	0.0603318	0.240669	0.807688	1.06219	0.662735	1.70241	1
psoriasis	family Clostridiales vadin BB60 group id.11286	ebi-a-GCST90016932	Inverse variance weighted	15	0.0382279	37.866	0.529024	-0.0576155	0.0911443	0.527299	0.944013	0.789577	1.12866	0.278875
psoriasis	family Clostridiales vadin BB60 group id.11286	ebi-a-GCST90016932	Maximum likelihood	15	0.0382279	37.866	0.55903	-0.055779	0.0880578	0.526449	0.945748	0.795828	1.12391	0.278551
psoriasis	family Clostridiales vadin BB60 group id.11286	ebi-a-GCST90016932	MR Egger	15	0.0382279	37.866	0.0869635	-0.3583	0.242989	0.164136	0.698863	0.434066	1.1252	0.115743
psoriasis	family Clostridiales vadin BB60 group id.11286	ebi-a-GCST90016932	Weighted median	15	0.0382279	37.866	0.259314	-0.175745	0.125121	0.16014	0.838831	0.656401	1.07196	0.115743
psoriasis	family Clostridiales vadin BB60 group id.11286	ebi-a-GCST90016932	Weighted mode	15	0.0382279	37.866	0.121816	-0.302724	0.185627	0.125212	0.738803	0.513476	1.06301	0.115743
psoriasis	family Coriobacteriaceae id.811	ebi-a-GCST90016933	Inverse variance weighted	13	0.0235573	26.5234	0.198451	-0.116259	0.12344	0.346282	0.890244	0.698932	1.13392	0.148176
psoriasis	family Coriobacteriaceae id.811	ebi-a-GCST90016933	Maximum likelihood	13	0.0235573	26.5234	0.19648	-0.115607	0.124327	0.352442	0.890826	0.698174	1.13664	0.148176
psoriasis	family Coriobacteriaceae id.811	ebi-a-GCST90016933	MR Egger	13	0.0235573	26.5234	0.0538988	-0.46388	0.523803	0.394781	0.628839	0.225253	1.75553	0.163073
psoriasis	family Coriobacteriaceae id.811	ebi-a-GCST90016933	Weighted median	13	0.0235573	26.5234	0.125401	-0.198503	0.157991	0.208964	0.819958	0.601599	1.11757	0.148176
psoriasis	family Coriobacteriaceae id.811	ebi-a-GCST90016933	Weighted mode	13	0.0235573	26.5234	0.0775611	-0.283472	0.237548	0.255801	0.753164	0.472808	1.19976	0.148176
psoriasis	family Defluviitaleaceae id.1924	ebi-a-GCST90016934	Inverse variance weighted	11	0.0304654	40.8324	0.426839	-0.0363692	0.0951486	0.702286	0.964284	0.800226	1.16198	1
psoriasis	family Defluviitaleaceae id.1924	ebi-a-GCST90016934	Maximum likelihood	11	0.0304654	40.8324	0.41886	-0.0361372	0.0962693	0.70738	0.964508	0.798656	1.1648	1
psoriasis	family Defluviitaleaceae id.1924	ebi-a-GCST90016934	MR Egger	11	0.0304654	40.8324	0.0780363	-0.0898017	0.325093	0.788607	0.914112	0.483364	1.72872	1
psoriasis	family Defluviitaleaceae id.1924	ebi-a-GCST90016934	Weighted median	11	0.0304654	40.8324	0.291848	-0.0190947	0.12165	0.875273	0.981086	0.77296	1.24525	1
psoriasis	family Defluviitaleaceae id.1924	ebi-a-GCST90016934	Weighted mode	11	0.0304654	40.8324	0.155794	0.00606037	0.186955	0.974778	1.00608	0.697417	1.45135	1
psoriasis	family Desulfovibrionaceae id.3169	ebi-a-GCST90016935	Inverse variance weighted	10	0.0205925	30.0559	0.207707	0.0409939	0.131182	0.754663	1.04185	0.805636	1.34731	0.769008
psoriasis	family Desulfovibrionaceae id.3169	ebi-a-GCST90016935	Maximum likelihood	10	0.0205925	30.0559	0.235457	0.0442961	0.121604	0.715661	1.04529	0.823618	1.32663	0.759448
psoriasis	family Desulfovibrionaceae id.3169	ebi-a-GCST90016935	MR Egger	10	0.0205925	30.0559	0.149089	0.591771	0.285145	0.071633	1.80719	1.03343	3.16026	0.291978
psoriasis	family Desulfovibrionaceae id.3169	ebi-a-GCST90016935	Weighted median	10	0.0205925	30.0559	0.107584	-0.159948	0.175089	0.360967	0.852188	0.60464	1.20109	0.614255
psoriasis	family Desulfovibrionaceae id.3169	ebi-a-GCST90016935	Weighted mode	10	0.0205925	30.0559	0.126346	0.443538	0.279052	0.146423	1.55821	0.901763	2.69253	0.392443
psoriasis	family Enterobacteriaceae id.3469	ebi-a-GCST90016936	Inverse variance weighted	7	0.0162133	33.6627	0.112325	-0.0929224	0.15988	0.561106	0.911264	0.666119	1.24663	1
psoriasis	family Enterobacteriaceae id.3469	ebi-a-GCST90016936	Maximum likelihood	7	0.0162133	33.6627	0.113336	-0.0969414	0.157996	0.5395	0.907609	0.665902	1.23705	1
psoriasis	family Enterobacteriaceae id.3469	ebi-a-GCST90016936	MR Egger	7	0.0162133	33.6627	0.0501763	-1.25756	0.923066	0.231237	0.284346	0.0465712	1.73611	1
psoriasis	family Enterobacteriaceae id.3469	ebi-a-GCST90016936	Weighted median	7	0.0162133	33.6627	0.0883955	-0.0303045	0.2157	0.88827	0.97015	0.63567	1.48063	1
psoriasis	family Enterobacteriaceae id.3469	ebi-a-GCST90016936	Weighted mode	7	0.0162133	33.6627	0.0708349	0.105323	0.333814	0.763057	1.11107	0.577555	2.13742	1
psoriasis	family Erysipelotrichaceae id.2149	ebi-a-GCST90016937	Inverse variance weighted	13	0.0152263	16.9983	0.12137	-0.212666	0.128687	0.0984175	0.808426	0.628202	1.04035	0.259951
psoriasis	family Erysipelotrichaceae id.2149	ebi-a-GCST90016937	Maximum likelihood	13	0.0152263	16.9983	0.119141	-0.213992	0.130516	0.101092	0.807355	0.625125	1.04271	0.259951
psoriasis	family Erysipelotrichaceae id.2149	ebi-a-GCST90016937	MR Egger	13	0.0152263	16.9983	0.052973	-0.319149	0.557196	0.578315	0.726767	0.243838	2.16616	0.667714
psoriasis	family Erysipelotrichaceae id.2149	ebi-a-GCST90016937	Weighted median	13	0.0152263	16.9983	0.0970956	-0.139861	0.169512	0.409327	0.869479	0.623688	1.21213	0.587165
psoriasis	family Erysipelotrichaceae id.2149	ebi-a-GCST90016937	Weighted mode	13	0.0152263	16.9983	0.072286	-0.00849775	0.279253	0.976224	0.991538	0.573594	1.71402	0.772316
psoriasis	family Family XI id.1936	ebi-a-GCST90016938	Inverse variance weighted	8	0.07255	139.798	0.951504	-0.126541	0.0659825	0.0551358	0.881138	0.774245	1.00279	0.0615397
psoriasis	family Family XI id.1936	ebi-a-GCST90016938	Maximum likelihood	8	0.07255	139.798	0.941556	-0.129074	0.0675042	0.0558641	0.878909	0.769986	1.00324	0.0615397
psoriasis	family Family XI id.1936	ebi-a-GCST90016938	MR Egger	8	0.07255	139.798	0.0779392	-0.268693	0.42015	0.546113	0.764378	0.335482	1.74159	0.300798
psoriasis	family Family XI id.1936	ebi-a-GCST90016938	Weighted median	8	0.07255	139.798	0.818778	-0.128972	0.0828017	0.119326	0.878998	0.747319	1.03388	0.0876331
psoriasis	family Family XI id.1936	ebi-a-GCST90016938	Weighted mode	8	0.07255	139.798	0.448981	-0.112985	0.131563	0.418891	0.893164	0.690148	1.1559	0.248111
psoriasis	family Family XIII id.1957	ebi-a-GCST90016939	Inverse variance weighted	9	0.0154497	24.9261	0.100736	-0.242518	0.148583	0.102635	0.78465	0.586408	1.04991	0.096903
psoriasis	family Family XIII id.1957	ebi-a-GCST90016939	Maximum likelihood	9	0.0154497	24.9261	0.0982662	-0.248395	0.151359	0.100777	0.780052	0.579808	1.04945	0.096903
psoriasis	family Family XIII id.1957	ebi-a-GCST90016939	MR Egger	9	0.0154497	24.9261	0.0632156	0.431685	0.565815	0.470421	1.53985	0.507981	4.66777	0.222073
psoriasis	family Family XIII id.1957	ebi-a-GCST90016939	Weighted median	9	0.0154497	24.9261	0.0793281	-0.20797	0.201246	0.301411	0.812231	0.547489	1.20499	0.184278
psoriasis	family Family XIII id.1957	ebi-a-GCST90016939	Weighted mode	9	0.0154497	24.9261	0.0645904	-0.215603	0.281998	0.466487	0.806055	0.463792	1.4009	0.220626
psoriasis	family Lachnospiraceae id.1987	ebi-a-GCST90016940	Inverse variance weighted	16	0.0194737	17.7367	0.21069	-0.0340812	0.117282	0.771364	0.966493	0.768009	1.21627	0.971789
psoriasis	family Lachnospiraceae id.1987	ebi-a-GCST90016940	Maximum likelihood	16	0.0194737	17.7367	0.203538	-0.0349728	0.119804	0.77035	0.965632	0.763541	1.22121	0.971789
psoriasis	family Lachnospiraceae id.1987	ebi-a-GCST90016940	MR Egger	16	0.0194737	17.7367	0.0806466	0.405141	0.408141	0.337728	1.49951	0.673804	3.33709	0.971789
psoriasis	family Lachnospiraceae id.1987	ebi-a-GCST90016940	Weighted median	16	0.0194737	17.7367	0.133032	-0.0415656	0.160394	0.795521	0.959286	0.700517	1.31365	0.972622
psoriasis	family Lachnospiraceae id.1987	ebi-a-GCST90016940	Weighted mode	16	0.0194737	17.7367	0.077582	-0.0838006	0.263632	0.754966	0.919615	0.548526	1.54175	0.971789
psoriasis	family Lactobacillaceae id.1836	ebi-a-GCST90016941	Inverse variance weighted	8	0.0414744	77.327	0.677853	0.0547518	0.0892673	0.539647	1.05628	0.886732	1.25824	1
psoriasis	family Lactobacillaceae id.1836	ebi-a-GCST90016941	Maximum likelihood	8	0.0414744	77.327	0.666429	0.057398	0.0906769	0.526737	1.05908	0.886629	1.26507	1
psoriasis	family Lactobacillaceae id.1836	ebi-a-GCST90016941	MR Egger	8	0.0414744	77.327	0.16489	0.0694007	0.223209	0.766378	1.07187	0.692056	1.66012	1
psoriasis	family Lactobacillaceae id.1836	ebi-a-GCST90016941	Weighted median	8	0.0414744	77.327	0.403968	0.0510858	0.125167	0.683171	1.05241	0.823459	1.34503	1
psoriasis	family Lactobacillaceae id.1836	ebi-a-GCST90016941	Weighted mode	8	0.0414744	77.327	0.351344	0.0155454	0.131377	0.909133	1.01567	0.785093	1.31396	1
psoriasis	family Methanobacteriaceae id.121	ebi-a-GCST90016942	Inverse variance weighted	10	0.0653232	99.9057	0.978381	0.0393744	0.0673369	0.558725	1.04016	0.911553	1.18691	0.353104
psoriasis	family Methanobacteriaceae id.121	ebi-a-GCST90016942	Maximum likelihood	10	0.0653232	99.9057	0.976987	0.0398211	0.0678067	0.55702	1.04062	0.911121	1.18854	0.353104
psoriasis	family Methanobacteriaceae id.121	ebi-a-GCST90016942	MR Egger	10	0.0653232	99.9057	0.161321	0.0419549	0.276675	0.883225	1.04285	0.606332	1.79362	0.463192
psoriasis	family Methanobacteriaceae id.121	ebi-a-GCST90016942	Weighted median	10	0.0653232	99.9057	0.889935	0.0537499	0.0851055	0.527669	1.05522	0.8931	1.24677	0.353104
psoriasis	family Methanobacteriaceae id.121	ebi-a-GCST90016942	Weighted mode	10	0.0653232	99.9057	0.618687	0.0848959	0.12334	0.508609	1.0886	0.854832	1.3863	0.353104
psoriasis	family Oxalobacteraceae id.2966	ebi-a-GCST90016943	Inverse variance weighted	14	0.0694451	76.1788	0.997644	0.111256	0.0622466	0.0738811	1.11768	0.989311	1.26271	0.164122
psoriasis	family Oxalobacteraceae id.2966	ebi-a-GCST90016943	Maximum likelihood	14	0.0694451	76.1788	0.996698	0.114982	0.0639144	0.0720185	1.12185	0.989763	1.27157	0.164122
psoriasis	family Oxalobacteraceae id.2966	ebi-a-GCST90016943	MR Egger	14	0.0694451	76.1788	0.206617	0.0368408	0.240345	0.880722	1.03753	0.64776	1.66182	0.700654
psoriasis	family Oxalobacteraceae id.2966	ebi-a-GCST90016943	Weighted median	14	0.0694451	76.1788	0.926441	0.0800306	0.0842134	0.341944	1.08332	0.918487	1.27773	0.476098
psoriasis	family Oxalobacteraceae id.2966	ebi-a-GCST90016943	Weighted mode	14	0.0694451	76.1788	0.513469	0.0448864	0.138527	0.751073	1.04591	0.797218	1.37218	0.666228
psoriasis	family Pasteurellaceae id.3689	ebi-a-GCST90016944	Inverse variance weighted	14	0.0535634	57.7712	0.858603	0.00499476	0.0771218	0.948361	1.00501	0.864016	1.16901	1
psoriasis	family Pasteurellaceae id.3689	ebi-a-GCST90016944	Maximum likelihood	14	0.0535634	57.7712	0.846344	0.00518951	0.0784969	0.947289	1.0052	0.861858	1.17239	1
psoriasis	family Pasteurellaceae id.3689	ebi-a-GCST90016944	MR Egger	14	0.0535634	57.7712	0.236178	-0.100959	0.169015	0.561386	0.90397	0.649061	1.25899	1
psoriasis	family Pasteurellaceae id.3689	ebi-a-GCST90016944	Weighted median	14	0.0535634	57.7712	0.537521	-0.0514737	0.107314	0.631472	0.949829	0.769659	1.17217	1
psoriasis	family Pasteurellaceae id.3689	ebi-a-GCST90016944	Weighted mode	14	0.0535634	57.7712	0.351314	-0.0743701	0.136405	0.594837	0.928328	0.710544	1.21286	1
psoriasis	family Peptococcaceae id.2024	ebi-a-GCST90016945	Inverse variance weighted	9	0.0221006	35.899	0.216464	-0.0909034	0.115994	0.433222	0.913106	0.72742	1.14619	1
psoriasis	family Peptococcaceae id.2024	ebi-a-GCST90016945	Maximum likelihood	9	0.0221006	35.899	0.236287	-0.0928338	0.109576	0.396879	0.911345	0.735207	1.12968	1
psoriasis	family Peptococcaceae id.2024	ebi-a-GCST90016945	MR Egger	9	0.0221006	35.899	0.089051	0.218752	0.320325	0.516622	1.24452	0.664258	2.33168	1
psoriasis	family Peptococcaceae id.2024	ebi-a-GCST90016945	Weighted median	9	0.0221006	35.899	0.159283	-0.0297073	0.151297	0.844336	0.97073	0.721625	1.30583	1
psoriasis	family Peptococcaceae id.2024	ebi-a-GCST90016945	Weighted mode	9	0.0221006	35.899	0.106433	0.00470771	0.215958	0.983142	1.00472	0.657987	1.53416	1
psoriasis	family Peptostreptococcaceae id.2042	ebi-a-GCST90016946	Inverse variance weighted	13	0.0293532	33.2464	0.357709	-0.065406	0.100927	0.516953	0.936687	0.76857	1.14158	0.267548
psoriasis	family Peptostreptococcaceae id.2042	ebi-a-GCST90016946	Maximum likelihood	13	0.0293532	33.2464	0.351541	-0.0662289	0.101899	0.515729	0.935917	0.766476	1.14281	0.267083
psoriasis	family Peptostreptococcaceae id.2042	ebi-a-GCST90016946	MR Egger	13	0.0293532	33.2464	0.0911145	-0.230402	0.22968	0.337348	0.794214	0.506326	1.24579	0.267083
psoriasis	family Peptostreptococcaceae id.2042	ebi-a-GCST90016946	Weighted median	13	0.0293532	33.2464	0.195537	-0.12139	0.138366	0.380316	0.885688	0.675308	1.16161	0.267083
psoriasis	family Peptostreptococcaceae id.2042	ebi-a-GCST90016946	Weighted mode	13	0.0293532	33.2464	0.118592	-0.141828	0.195408	0.481875	0.867771	0.591658	1.27274	0.267083
psoriasis	family Porphyromonadaceae id.943	ebi-a-GCST90016947	Inverse variance weighted	9	0.0127074	20.4448	0.0774159	-0.109296	0.208267	0.599729	0.896465	0.596009	1.34838	0.391066
psoriasis	family Porphyromonadaceae id.943	ebi-a-GCST90016947	Maximum likelihood	9	0.0127074	20.4448	0.0920438	-0.117511	0.16743	0.482772	0.889131	0.640393	1.23448	0.391066
psoriasis	family Porphyromonadaceae id.943	ebi-a-GCST90016947	MR Egger	9	0.0127074	20.4448	0.050219	-1.03196	0.918578	0.2983	0.356308	0.0588729	2.15642	0.391066
psoriasis	family Porphyromonadaceae id.943	ebi-a-GCST90016947	Weighted median	9	0.0127074	20.4448	0.0730234	-0.114179	0.225888	0.613231	0.892099	0.572972	1.38897	0.39638
psoriasis	family Porphyromonadaceae id.943	ebi-a-GCST90016947	Weighted mode	9	0.0127074	20.4448	0.0566052	-0.243091	0.368922	0.528452	0.7842	0.380535	1.61607	0.391066
psoriasis	family Prevotellaceae id.960	ebi-a-GCST90016948	Inverse variance weighted	16	0.0292004	26.8622	0.308908	-0.127292	0.103306	0.217881	0.880476	0.719087	1.07809	0.19863
psoriasis	family Prevotellaceae id.960	ebi-a-GCST90016948	Maximum likelihood	16	0.0292004	26.8622	0.31305	-0.124872	0.102733	0.224176	0.88261	0.72164	1.07949	0.19863
psoriasis	family Prevotellaceae id.960	ebi-a-GCST90016948	MR Egger	16	0.0292004	26.8622	0.058248	-0.537673	0.372913	0.171349	0.584106	0.28123	1.21317	0.19863
psoriasis	family Prevotellaceae id.960	ebi-a-GCST90016948	Weighted median	16	0.0292004	26.8622	0.197251	-0.0869779	0.142026	0.540268	0.916697	0.693954	1.21094	0.373964
psoriasis	family Prevotellaceae id.960	ebi-a-GCST90016948	Weighted mode	16	0.0292004	26.8622	0.121267	-0.0392923	0.211957	0.855416	0.96147	0.63462	1.45666	0.486072
psoriasis	family Rhodospirillaceae id.2717	ebi-a-GCST90016949	Inverse variance weighted	15	0.0470063	46.9902	0.844936	0.0572603	0.0776801	0.461044	1.05893	0.909379	1.23308	0.26671
psoriasis	family Rhodospirillaceae id.2717	ebi-a-GCST90016949	Maximum likelihood	15	0.0470063	46.9902	0.830848	0.0593089	0.0793521	0.454813	1.0611	0.908263	1.23966	0.26671
psoriasis	family Rhodospirillaceae id.2717	ebi-a-GCST90016949	MR Egger	15	0.0470063	46.9902	0.0698645	-0.460851	0.330289	0.186305	0.630746	0.330147	1.20504	0.26671
psoriasis	family Rhodospirillaceae id.2717	ebi-a-GCST90016949	Weighted median	15	0.0470063	46.9902	0.547996	0.0674437	0.111839	0.546482	1.06977	0.859193	1.33196	0.301246
psoriasis	family Rhodospirillaceae id.2717	ebi-a-GCST90016949	Weighted mode	15	0.0470063	46.9902	0.272123	0.215151	0.199103	0.298138	1.24005	0.839381	1.83197	0.26671
psoriasis	family Rikenellaceae id.967	ebi-a-GCST90016950	Inverse variance weighted	17	0.0240135	20.6793	0.251883	-0.0280545	0.117124	0.810696	0.972335	0.772891	1.22325	1
psoriasis	family Rikenellaceae id.967	ebi-a-GCST90016950	Maximum likelihood	17	0.0240135	20.6793	0.285369	-0.0291738	0.108442	0.787909	0.971248	0.785276	1.20126	1
psoriasis	family Rikenellaceae id.967	ebi-a-GCST90016950	MR Egger	17	0.0240135	20.6793	0.0569005	-0.624262	0.338926	0.0853503	0.535657	0.275668	1.04084	1
psoriasis	family Rikenellaceae id.967	ebi-a-GCST90016950	Weighted median	17	0.0240135	20.6793	0.163996	-0.0655008	0.149061	0.660355	0.936598	0.69931	1.2544	1
psoriasis	family Rikenellaceae id.967	ebi-a-GCST90016950	Weighted mode	17	0.0240135	20.6793	0.0875104	-0.0837647	0.25165	0.74356	0.919648	0.561582	1.50602	1
psoriasis	family Ruminococcaceae id.2050	ebi-a-GCST90016951	Inverse variance weighted	9	0.017392	28.1152	0.112335	0.00112782	0.181891	0.995053	1.00113	0.700909	1.42994	0.979436
psoriasis	family Ruminococcaceae id.2050	ebi-a-GCST90016951	Maximum likelihood	9	0.017392	28.1152	0.165721	0.00124141	0.134698	0.992647	1.00124	0.768921	1.30376	0.979388
psoriasis	family Ruminococcaceae id.2050	ebi-a-GCST90016951	MR Egger	9	0.017392	28.1152	0.0554616	-0.403544	0.404117	0.351257	0.667949	0.302518	1.4748	0.943863
psoriasis	family Ruminococcaceae id.2050	ebi-a-GCST90016951	Weighted median	9	0.017392	28.1152	0.13316	0.191683	0.191283	0.316298	1.21129	0.832576	1.76226	0.943863
psoriasis	family Ruminococcaceae id.2050	ebi-a-GCST90016951	Weighted mode	9	0.017392	28.1152	0.10596	0.17479	0.228078	0.465472	1.191	0.76167	1.86232	0.957046
psoriasis	family Streptococcaceae id.1850	ebi-a-GCST90016952	Inverse variance weighted	13	0.0231356	26.0373	0.218378	-0.0783378	0.119499	0.512114	0.924652	0.731574	1.16869	1
psoriasis	family Streptococcaceae id.1850	ebi-a-GCST90016952	Maximum likelihood	13	0.0231356	26.0373	0.21306	-0.0758448	0.121688	0.533105	0.92696	0.730261	1.17664	1
psoriasis	family Streptococcaceae id.1850	ebi-a-GCST90016952	MR Egger	13	0.0231356	26.0373	0.0704566	0.280063	0.47916	0.570685	1.32321	0.517322	3.38454	1
psoriasis	family Streptococcaceae id.1850	ebi-a-GCST90016952	Weighted median	13	0.0231356	26.0373	0.147044	-0.0544996	0.159959	0.733322	0.946959	0.692104	1.29566	1
psoriasis	family Streptococcaceae id.1850	ebi-a-GCST90016952	Weighted mode	13	0.0231356	26.0373	0.0912592	-0.0202245	0.251197	0.937157	0.979979	0.598954	1.60339	1
psoriasis	family Veillonellaceae id.2172	ebi-a-GCST90016956	Inverse variance weighted	19	0.0360937	28.1549	0.55645	-0.0544411	0.0859637	0.526535	0.947014	0.800171	1.12081	1
psoriasis	family Veillonellaceae id.2172	ebi-a-GCST90016956	Maximum likelihood	19	0.0360937	28.1549	0.54131	-0.0549852	0.0874961	0.529722	0.946499	0.797337	1.12357	1
psoriasis	family Veillonellaceae id.2172	ebi-a-GCST90016956	MR Egger	19	0.0360937	28.1549	0.215131	0.0660318	0.173959	0.708955	1.06826	0.759627	1.50229	1
psoriasis	family Veillonellaceae id.2172	ebi-a-GCST90016956	Weighted median	19	0.0360937	28.1549	0.320959	-0.0245074	0.124339	0.843748	0.97579	0.764746	1.24508	1
psoriasis	family Veillonellaceae id.2172	ebi-a-GCST90016956	Weighted mode	19	0.0360937	28.1549	0.22423	-0.0513563	0.150687	0.737189	0.94994	0.707016	1.27633	1
psoriasis	family Verrucomicrobiaceae id.4036	ebi-a-GCST90016957	Inverse variance weighted	11	0.0236128	31.4258	0.323432	0.065641	0.109678	0.549513	1.06784	0.861287	1.32394	1
psoriasis	family Verrucomicrobiaceae id.4036	ebi-a-GCST90016957	Maximum likelihood	11	0.0236128	31.4258	0.325927	0.0688891	0.10953	0.529381	1.07132	0.864339	1.32786	1
psoriasis	family Verrucomicrobiaceae id.4036	ebi-a-GCST90016957	MR Egger	11	0.0236128	31.4258	0.0705918	0.0617708	0.387877	0.876986	1.06372	0.497347	2.27507	1
psoriasis	family Verrucomicrobiaceae id.4036	ebi-a-GCST90016957	Weighted median	11	0.0236128	31.4258	0.195027	0.00995429	0.141811	0.944039	1.01	0.764912	1.33363	1
psoriasis	family Verrucomicrobiaceae id.4036	ebi-a-GCST90016957	Weighted mode	11	0.0236128	31.4258	0.120669	0.0335476	0.205882	0.873807	1.03412	0.690747	1.54817	1
psoriasis	family Victivallaceae id.2255	ebi-a-GCST90016958	Inverse variance weighted	12	0.0837885	108.926	0.997849	-0.0364257	0.0585241	0.533676	0.96423	0.859733	1.08143	0.36715
psoriasis	family Victivallaceae id.2255	ebi-a-GCST90016958	Maximum likelihood	12	0.0837885	108.926	0.99745	-0.0355296	0.0592333	0.548623	0.965094	0.859309	1.0839	0.36715
psoriasis	family Victivallaceae id.2255	ebi-a-GCST90016958	MR Egger	12	0.0837885	108.926	0.252432	0.216486	0.278537	0.455019	1.24171	0.719322	2.14346	0.36715
psoriasis	family Victivallaceae id.2255	ebi-a-GCST90016958	Weighted median	12	0.0837885	108.926	0.963835	-0.0379647	0.0746114	0.61087	0.962747	0.831767	1.11435	0.392458
psoriasis	family Victivallaceae id.2255	ebi-a-GCST90016958	Weighted mode	12	0.0837885	108.926	0.581078	-0.0786857	0.12385	0.538204	0.92433	0.72511	1.17828	0.36715
psoriasis	genus Actinomyces id.423	ebi-a-GCST90016959	Inverse variance weighted	7	0.024796	51.9353	0.377262	0.0830943	0.104297	0.425619	1.08664	0.885744	1.33311	0.710119
psoriasis	genus Actinomyces id.423	ebi-a-GCST90016959	Maximum likelihood	7	0.024796	51.9353	0.372049	0.0853308	0.105405	0.418199	1.08908	0.8858	1.339	0.710119
psoriasis	genus Actinomyces id.423	ebi-a-GCST90016959	MR Egger	7	0.024796	51.9353	0.109226	0.137281	0.255069	0.613516	1.14715	0.695827	1.89121	0.710119
psoriasis	genus Actinomyces id.423	ebi-a-GCST90016959	Weighted median	7	0.024796	51.9353	0.228527	0.0443133	0.135894	0.744358	1.04531	0.800884	1.36433	0.72793
psoriasis	genus Actinomyces id.423	ebi-a-GCST90016959	Weighted mode	7	0.024796	51.9353	0.149617	0.080663	0.187157	0.681529	1.08401	0.751139	1.56438	0.710119
psoriasis	genus Adlercreutzia id.812	ebi-a-GCST90016960	Inverse variance weighted	8	0.0311192	57.4002	0.451151	0.145277	0.111463	0.192452	1.15636	0.929423	1.43871	0.209413
psoriasis	genus Adlercreutzia id.812	ebi-a-GCST90016960	Maximum likelihood	8	0.0311192	57.4002	0.440316	0.149824	0.113656	0.187429	1.16163	0.929655	1.45149	0.209413
psoriasis	genus Adlercreutzia id.812	ebi-a-GCST90016960	MR Egger	8	0.0311192	57.4002	0.110344	0.703276	0.498614	0.208083	2.02036	0.760326	5.36856	0.209413
psoriasis	genus Adlercreutzia id.812	ebi-a-GCST90016960	Weighted median	8	0.0311192	57.4002	0.267359	0.0924878	0.144946	0.523418	1.0969	0.825632	1.45729	0.399866
psoriasis	genus Adlercreutzia id.812	ebi-a-GCST90016960	Weighted mode	8	0.0311192	57.4002	0.112551	0.00264443	0.24315	0.991626	1.00265	0.622551	1.61481	0.557974
psoriasis	genus Akkermansia id.4037	ebi-a-GCST90016961	Inverse variance weighted	11	0.0236324	31.4525	0.324053	0.0658736	0.109622	0.547898	1.06809	0.861581	1.3241	1
psoriasis	genus Akkermansia id.4037	ebi-a-GCST90016961	Maximum likelihood	11	0.0236324	31.4525	0.326625	0.0694007	0.109491	0.526181	1.07187	0.864847	1.32844	1
psoriasis	genus Akkermansia id.4037	ebi-a-GCST90016961	MR Egger	11	0.0236324	31.4525	0.0707576	0.0646218	0.387606	0.871276	1.06676	0.499031	2.28035	1
psoriasis	genus Akkermansia id.4037	ebi-a-GCST90016961	Weighted median	11	0.0236324	31.4525	0.185693	0.0110317	0.14669	0.940052	1.01109	0.758449	1.34789	1
psoriasis	genus Akkermansia id.4037	ebi-a-GCST90016961	Weighted mode	11	0.0236324	31.4525	0.123713	0.0329042	0.201653	0.873633	1.03345	0.696049	1.53441	1
psoriasis	genus Alistipes id.968	ebi-a-GCST90016962	Inverse variance weighted	13	0.014043	15.6585	0.133093	-0.0614228	0.133544	0.645556	0.940426	0.723852	1.2218	1
psoriasis	genus Alistipes id.968	ebi-a-GCST90016962	Maximum likelihood	13	0.014043	15.6585	0.128872	-0.0627277	0.136787	0.646537	0.939199	0.718327	1.22799	1
psoriasis	genus Alistipes id.968	ebi-a-GCST90016962	MR Egger	13	0.014043	15.6585	0.0521307	-0.267259	0.665574	0.695708	0.765475	0.207674	2.82149	1
psoriasis	genus Alistipes id.968	ebi-a-GCST90016962	Weighted median	13	0.014043	15.6585	0.100688	0.0228868	0.184817	0.901446	1.02315	0.71223	1.4698	1
psoriasis	genus Alistipes id.968	ebi-a-GCST90016962	Weighted mode	13	0.014043	15.6585	0.069685	0.0450744	0.300846	0.883391	1.04611	0.580083	1.88652	1
psoriasis	genus Allisonella id.2174	ebi-a-GCST90016963	Inverse variance weighted	8	0.06523	124.709	0.959368	-0.0559277	0.0656911	0.394562	0.945608	0.831368	1.07554	0.447066
psoriasis	genus Allisonella id.2174	ebi-a-GCST90016963	Maximum likelihood	8	0.06523	124.709	0.957326	-0.0557361	0.0661071	0.399163	0.945789	0.83085	1.07663	0.447066
psoriasis	genus Allisonella id.2174	ebi-a-GCST90016963	MR Egger	8	0.06523	124.709	0.0847247	-0.0517686	0.444664	0.911117	0.949549	0.397202	2.26998	0.648572
psoriasis	genus Allisonella id.2174	ebi-a-GCST90016963	Weighted median	8	0.06523	124.709	0.852234	-0.0785185	0.0789265	0.319819	0.924485	0.791984	1.07915	0.447066
psoriasis	genus Allisonella id.2174	ebi-a-GCST90016963	Weighted mode	8	0.06523	124.709	0.540683	-0.0860131	0.113909	0.474821	0.917582	0.733979	1.14711	0.49026
psoriasis	genus Alloprevotella id.961	ebi-a-GCST90016964	Inverse variance weighted	6	0.0486219	121.796	0.546814	-0.155302	0.0911525	0.0884252	0.856156	0.716082	1.02363	0.123604
psoriasis	genus Alloprevotella id.961	ebi-a-GCST90016964	Maximum likelihood	6	0.0486219	121.796	0.650535	-0.164486	0.0800265	0.039841	0.84833	0.725178	0.992395	0.0911382
psoriasis	genus Alloprevotella id.961	ebi-a-GCST90016964	MR Egger	6	0.0486219	121.796	0.0652193	0.400117	0.906638	0.681788	1.492	0.252361	8.82094	0.463716
psoriasis	genus Alloprevotella id.961	ebi-a-GCST90016964	Weighted median	6	0.0486219	121.796	0.462704	-0.121881	0.104861	0.245111	0.885254	0.720789	1.08725	0.237144
psoriasis	genus Alloprevotella id.961	ebi-a-GCST90016964	Weighted mode	6	0.0486219	121.796	0.238827	-0.0300099	0.171692	0.868103	0.970436	0.693138	1.35867	0.524031
psoriasis	genus Anaerofilum id.2053	ebi-a-GCST90016965	Inverse variance weighted	11	0.0502858	68.804	0.579322	-0.0582769	0.0982536	0.553096	0.943389	0.778136	1.14374	0.309404
psoriasis	genus Anaerofilum id.2053	ebi-a-GCST90016965	Maximum likelihood	11	0.0502858	68.804	0.791456	-0.0584646	0.0767242	0.446054	0.943212	0.811522	1.09627	0.265417
psoriasis	genus Anaerofilum id.2053	ebi-a-GCST90016965	MR Egger	11	0.0502858	68.804	0.0562306	-0.592618	0.532609	0.294685	0.552878	0.194654	1.57034	0.26494
psoriasis	genus Anaerofilum id.2053	ebi-a-GCST90016965	Weighted median	11	0.0502858	68.804	0.428831	-0.133371	0.11047	0.227313	0.87514	0.704765	1.0867	0.26494
psoriasis	genus Anaerofilum id.2053	ebi-a-GCST90016965	Weighted mode	11	0.0502858	68.804	0.159783	-0.188232	0.194174	0.355209	0.828423	0.566197	1.21209	0.26494
psoriasis	genus Anaerostipes id.1991	ebi-a-GCST90016966	Inverse variance weighted	13	0.0192936	21.6284	0.24008	0.114231	0.124742	0.359804	1.12101	0.877864	1.4315	1
psoriasis	genus Anaerostipes id.1991	ebi-a-GCST90016966	Maximum likelihood	13	0.0192936	21.6284	0.234954	0.119571	0.1271	0.346824	1.12701	0.878496	1.44583	1
psoriasis	genus Anaerostipes id.1991	ebi-a-GCST90016966	MR Egger	13	0.0192936	21.6284	0.0577977	-0.16578	0.452151	0.720836	0.847232	0.34924	2.05533	1
psoriasis	genus Anaerostipes id.1991	ebi-a-GCST90016966	Weighted median	13	0.0192936	21.6284	0.124279	-0.0272439	0.170965	0.87339	0.973124	0.696049	1.36049	1
psoriasis	genus Anaerostipes id.1991	ebi-a-GCST90016966	Weighted mode	13	0.0192936	21.6284	0.0684998	-0.143383	0.301139	0.642529	0.866422	0.48017	1.56338	1
psoriasis	genus Anaerotruncus id.2054	ebi-a-GCST90016967	Inverse variance weighted	13	0.0210386	23.6266	0.235941	0.115439	0.131802	0.381111	1.12237	0.866847	1.4532	0.96717
psoriasis	genus Anaerotruncus id.2054	ebi-a-GCST90016967	Maximum likelihood	13	0.0210386	23.6266	0.267063	0.121628	0.122903	0.322359	1.12933	0.887574	1.43694	0.96717
psoriasis	genus Anaerotruncus id.2054	ebi-a-GCST90016967	MR Egger	13	0.0210386	23.6266	0.0650203	-0.00483489	0.400447	0.990583	0.995177	0.453976	2.18156	0.987109
psoriasis	genus Anaerotruncus id.2054	ebi-a-GCST90016967	Weighted median	13	0.0210386	23.6266	0.145043	0.0452078	0.170264	0.790613	1.04625	0.749379	1.46072	0.983901
psoriasis	genus Anaerotruncus id.2054	ebi-a-GCST90016967	Weighted mode	13	0.0210386	23.6266	0.0934092	0.0206352	0.24341	0.933838	1.02085	0.63353	1.64496	0.986336
psoriasis	genus Bacteroides id.918	ebi-a-GCST90016968	Inverse variance weighted	9	0.0158308	25.5509	0.173492	0.140873	0.143213	0.325282	1.15128	0.869511	1.52435	0.378576
psoriasis	genus Bacteroides id.918	ebi-a-GCST90016968	Maximum likelihood	9	0.0158308	25.5509	0.171736	0.145402	0.144865	0.31552	1.1565	0.870634	1.53624	0.378576
psoriasis	genus Bacteroides id.918	ebi-a-GCST90016968	MR Egger	9	0.0158308	25.5509	0.0560831	0.305263	0.74234	0.693211	1.35698	0.316724	5.81389	0.564893
psoriasis	genus Bacteroides id.918	ebi-a-GCST90016968	Weighted median	9	0.0158308	25.5509	0.128607	0.22223	0.193399	0.250524	1.24886	0.854848	1.82448	0.378576
psoriasis	genus Bacteroides id.918	ebi-a-GCST90016968	Weighted mode	9	0.0158308	25.5509	0.0915181	0.269224	0.276762	0.35916	1.30895	0.760918	2.25168	0.402148
psoriasis	genus Barnesiella id.944	ebi-a-GCST90016969	Inverse variance weighted	13	0.0255383	28.8123	0.165479	-0.0422409	0.156341	0.787019	0.958639	0.705626	1.30237	0.923813
psoriasis	genus Barnesiella id.944	ebi-a-GCST90016969	Maximum likelihood	13	0.0255383	28.8123	0.260119	-0.0409623	0.116893	0.726019	0.959865	0.763324	1.20701	0.917937
psoriasis	genus Barnesiella id.944	ebi-a-GCST90016969	MR Egger	13	0.0255383	28.8123	0.0765685	0.632967	0.629695	0.336402	1.88319	0.548134	6.46995	0.893765
psoriasis	genus Barnesiella id.944	ebi-a-GCST90016969	Weighted median	13	0.0255383	28.8123	0.137668	-0.139091	0.162222	0.391219	0.870149	0.633151	1.19586	0.893765
psoriasis	genus Barnesiella id.944	ebi-a-GCST90016969	Weighted mode	13	0.0255383	28.8123	0.0854459	-0.154451	0.248617	0.546061	0.856885	0.526376	1.39492	0.893765
psoriasis	genus Bifidobacterium id.436	ebi-a-GCST90016970	Inverse variance weighted	13	0.0322302	36.6134	0.477323	0.00663329	0.0953418	0.944533	1.00666	0.835073	1.21349	1
psoriasis	genus Bifidobacterium id.436	ebi-a-GCST90016970	Maximum likelihood	13	0.0322302	36.6134	0.465701	0.00663151	0.0968172	0.945392	1.00665	0.83266	1.21701	1
psoriasis	genus Bifidobacterium id.436	ebi-a-GCST90016970	MR Egger	13	0.0322302	36.6134	0.126728	0.0615029	0.237586	0.800519	1.06343	0.667533	1.69413	1
psoriasis	genus Bifidobacterium id.436	ebi-a-GCST90016970	Weighted median	13	0.0322302	36.6134	0.241377	-0.0188151	0.140512	0.893479	0.981361	0.745114	1.29251	1
psoriasis	genus Bifidobacterium id.436	ebi-a-GCST90016970	Weighted mode	13	0.0322302	36.6134	0.0923274	-0.249235	0.232829	0.30547	0.779397	0.493822	1.23012	1
psoriasis	genus Bilophila id.3170	ebi-a-GCST90016971	Inverse variance weighted	13	0.0271998	30.7392	0.350702	0.058733	0.111332	0.597812	1.06049	0.85259	1.31909	0.371599
psoriasis	genus Bilophila id.3170	ebi-a-GCST90016971	Maximum likelihood	13	0.0271998	30.7392	0.343843	0.0608191	0.112889	0.590059	1.06271	0.851766	1.32589	0.368557
psoriasis	genus Bilophila id.3170	ebi-a-GCST90016971	MR Egger	13	0.0271998	30.7392	0.0545967	-0.409077	0.54767	0.470764	0.664263	0.227067	1.94324	0.368557
psoriasis	genus Bilophila id.3170	ebi-a-GCST90016971	Weighted median	13	0.0271998	30.7392	0.268591	0.182993	0.147976	0.216221	1.20081	0.89849	1.60484	0.368557
psoriasis	genus Bilophila id.3170	ebi-a-GCST90016971	Weighted mode	13	0.0271998	30.7392	0.154569	0.223318	0.22079	0.331762	1.25022	0.811046	1.9272	0.368557
psoriasis	genus Butyricicoccus id.2055	ebi-a-GCST90016973	Inverse variance weighted	8	0.0144552	26.2121	0.107495	-0.185349	0.143173	0.195465	0.830814	0.627527	1.09996	0.478133
psoriasis	genus Butyricicoccus id.2055	ebi-a-GCST90016973	Maximum likelihood	8	0.0144552	26.2121	0.106981	-0.196048	0.142272	0.168209	0.821973	0.621946	1.08633	0.478133
psoriasis	genus Butyricicoccus id.2055	ebi-a-GCST90016973	MR Egger	8	0.0144552	26.2121	0.0719161	0.0305142	0.28527	0.918303	1.03098	0.589421	1.80334	0.811475
psoriasis	genus Butyricicoccus id.2055	ebi-a-GCST90016973	Weighted median	8	0.0144552	26.2121	0.0830736	-0.146287	0.195169	0.453532	0.86391	0.589302	1.26648	0.680085
psoriasis	genus Butyricicoccus id.2055	ebi-a-GCST90016973	Weighted mode	8	0.0144552	26.2121	0.0756613	-0.101415	0.231286	0.67425	0.903558	0.574224	1.42177	0.759638
psoriasis	genus Butyricimonas id.945	ebi-a-GCST90016974	Inverse variance weighted	13	0.0323618	36.7679	0.451364	0.0511968	0.103416	0.620559	1.05253	0.85942	1.28903	0.524322
psoriasis	genus Butyricimonas id.945	ebi-a-GCST90016974	Maximum likelihood	13	0.0323618	36.7679	0.444603	0.0530067	0.10457	0.612222	1.05444	0.859032	1.29429	0.524322
psoriasis	genus Butyricimonas id.945	ebi-a-GCST90016974	MR Egger	13	0.0323618	36.7679	0.0596404	-0.52394	0.368296	0.182584	0.592183	0.287711	1.21887	0.524322
psoriasis	genus Butyricimonas id.945	ebi-a-GCST90016974	Weighted median	13	0.0323618	36.7679	0.284257	0.0587626	0.137685	0.669532	1.06052	0.809693	1.38906	0.524322
psoriasis	genus Butyricimonas id.945	ebi-a-GCST90016974	Weighted mode	13	0.0323618	36.7679	0.167401	0.0841262	0.198049	0.678517	1.08777	0.737825	1.60368	0.527646
psoriasis	genus Butyrivibrio id.1993	ebi-a-GCST90016975	Inverse variance weighted	15	0.105794	112.71	0.999978	-0.0816297	0.0501951	0.103897	0.921613	0.83526	1.01689	0.240574
psoriasis	genus Butyrivibrio id.1993	ebi-a-GCST90016975	Maximum likelihood	15	0.105794	112.71	0.999961	-0.0820164	0.0512774	0.109717	0.921257	0.833168	1.01866	0.240574
psoriasis	genus Butyrivibrio id.1993	ebi-a-GCST90016975	MR Egger	15	0.105794	112.71	0.45626	0.206619	0.216421	0.357142	1.22951	0.804474	1.87912	0.507673
psoriasis	genus Butyrivibrio id.1993	ebi-a-GCST90016975	Weighted median	15	0.105794	112.71	0.998293	-0.0267358	0.0652991	0.682219	0.973618	0.856653	1.10655	0.663272
[truncated: 5,446 more rows]

## Sheet: Table S6
Table S6 The heterogeneity of gut microbiota instrumental variables.
[truncated: 1,153 more rows]

## Sheet: Table S7
Table S7 Directional horizontal pleiotropy assessed by intercept term in MR Egger regression
[truncated: 1,153 more rows]

[truncated: 8 more sheets: Table S8, Table S9, Table S10, Table S11, Table S12, Table S13, Table S14, Table S15]
